# Supplementary material for: Chromosome-level genome assembly of Mentha longifolia L. reveals gene organization underlying disease resistance and essential oil traits
Source: G3 (Bethesda). 2022 May 12;12(8):jkac112. doi: 10.1093/g3journal/jkac112 (PMC9339296; doi:10.1093/g3journal/jkac112)
Supplement: jkac112_Table_S1 [file jkac112_table_s1.xlsx]

## Sheet: Sheet1
Genome alignment statistics	Genome fraction (v1 as % of v3.0)
Genome fraction (v1 as % of v3.0)	51.455
Longest alignment (bp)	34096
Total aligned length (bp)	260791712
NGA50	817
LGA50	83690
