# Supplementary material for: Chromosome-level genome assembly of Mentha longifolia L. reveals gene organization underlying disease resistance and essential oil traits
Source: G3 (Bethesda). 2022 May 12;12(8):jkac112. doi: 10.1093/g3journal/jkac112 (PMC9339296; doi:10.1093/g3journal/jkac112)
Supplement: jkac112_Table_S2 [file jkac112_table_s2.xlsx]

## Sheet: Sheet1
Category	No. elements	Length (bp)	Percent of Total
LINEs	7828	5132971	0.0109
LINE1	7198	3940470	0.0084
LINE2	415	78257	0.0002
LTR elements	20276	24097340	0.0514
DNA elements	54182	19813958	0.0422
Unclassified	214919	2079481	0.3153
Simple Sequence Repeats	214533	9395677	0.02
Low complexity	40142	2079481	0.0044
Total repetitive		66617635	0.4528
