# Supplementary material for: Chromosome-level genome assembly of Mentha longifolia L. reveals gene organization underlying disease resistance and essential oil traits
Source: G3 (Bethesda). 2022 May 12;12(8):jkac112. doi: 10.1093/g3journal/jkac112 (PMC9339296; doi:10.1093/g3journal/jkac112)
Supplement: jkac112_Table_S3 [file jkac112_table_s3.xlsx]

## Sheet: blast2go_go_table_20180611_0838
SeqName	Description	Length	#Hits	e-Value	sim mean	#GO	GO IDs
Mlong585_00001-RA	protein GFS12 isoform X1	2355	20	0	77.19	3	F:GO:0004672; F:GO:0005524; P:GO:0006468
Mlong585_00002-RA	pentatricopeptide repeat-containing protein At1g09900	2511	20	0	86.29
Mlong585_00003-RA	probable beta-1,3-galactosyltransferase 16	2007	20	0	67.56	3	F:GO:0008378; P:GO:0009100; P:GO:0044249
Mlong585_00004-RA	probable protein phosphatase 2C 49	1227	20	0	77.74	3	F:GO:0004722; P:GO:0006470; F:GO:0046872
Mlong585_00005-RA	dihydrolipoyl dehydrogenase, mitochondrial	1654	20	0	95.83	6	F:GO:0004148; C:GO:0005623; F:GO:0009055; P:GO:0022900; P:GO:0045454; F:GO:0050660
Mlong585_00006-RA	nuclear export mediator factor NEMF	3501	20	0	77.67	2	F:GO:0003676; F:GO:0008270
Mlong585_00007-RA	transcription factor MYB108-like	732	20	3.46949e-91	88.37	7	F:GO:0000981; F:GO:0001135; C:GO:0005634; P:GO:0006357; P:GO:0030154; F:GO:0043565; F:GO:0044212
Mlong585_00008-RA	Ribosomal RNA small subunit methyltransferase A	963	20	0	85.75	3	F:GO:0008168; C:GO:0016021; P:GO:0032259
Mlong585_00009-RA	UDP-glucose 4-epimerase GEPI48	1111	20	0	93.93	2	F:GO:0003978; P:GO:0006012
Mlong585_00010-RA	alkaline/neutral invertase A, mitochondrial	1776	20	0	85.11	3	P:GO:0008152; C:GO:0009507; F:GO:0033926
Mlong585_00011-RA	desiccation-related protein PCC13-62-like	849	20	7.31713e-144	83.14	1	C:GO:0016021
Mlong585_00012-RA	cation/calcium exchanger 1	744	20	4.47539e-29	77.07	2	C:GO:0016021; P:GO:0055085
Mlong585_00013-RA	cell wall / vacuolar inhibitor of fructosidase 1-like	504	20	2.16624e-36	61.96	2	F:GO:0004857; P:GO:0043086
Mlong585_00014-RA	---NA---	513
Mlong585_00015-RA	Galactokinase	1787	20	0	91.75	7	F:GO:0004335; F:GO:0005524; F:GO:0005534; C:GO:0005737; P:GO:0006012; F:GO:0033858; P:GO:0046835
Mlong585_00016-RA	peroxidase 40	1107	20	3.79975e-78	67.76	1	P:GO:0009555
Mlong585_00017-RA	probable WRKY transcription factor 48	834	20	4.06598e-31	66.42	4	F:GO:0003700; C:GO:0005634; P:GO:0006355; F:GO:0043565
Mlong585_00018-RA	Ribonuclease H-like domain containing protein	1674	20	1.68673e-67	61.6	1	F:GO:0003677
Mlong585_00019-RA	transcription factor bHLH148-like	654	20	1.17559e-96	80.66	1	F:GO:0046983
Mlong585_00020-RA	putative ubiquitin-conjugating enzyme E2 38	960	20	6.94856e-103	67.51	1	F:GO:0016874
Mlong585_00021-RA	huntingtin-interacting protein K	578	20	1.61909e-64	93.84	1	F:GO:0003677
Mlong585_00022-RA	Tyrosine kinase	2421	20	0	81.86	6	F:GO:0004674; F:GO:0005524; C:GO:0005622; P:GO:0006355; P:GO:0006468; P:GO:0035556
Mlong585_00023-RA	phytochrome B	3468	20	0	94.14	11	F:GO:0000155; P:GO:0000160; C:GO:0005622; P:GO:0006355; P:GO:0009584; P:GO:0009585; F:GO:0009881; P:GO:0017006; P:GO:0018298; P:GO:0023014; F:GO:0042803
Mlong585_00024-RA	ATP-citrate synthase beta chain protein 2	1827	20	0	97.85	4	F:GO:0003878; P:GO:0008152; F:GO:0016829; F:GO:0048037
Mlong585_00025-RA	receptor-like protein kinase ANXUR1	2304	20	0	71.91	3	F:GO:0004672; C:GO:0016020; P:GO:0016310
Mlong585_00026-RA	RTM1 protein	663	20	6.20606e-58	64.08	4	C:GO:0005737; F:GO:0043621; P:GO:0046741; P:GO:0051607
Mlong585_00027-RA	receptor-like protein kinase FERONIA	456	20	9.52809e-33	79.84	9	F:GO:0004674; F:GO:0005524; P:GO:0006468; P:GO:0007275; P:GO:0009725; C:GO:0016021; P:GO:0048523; P:GO:0051704; C:GO:0071944
Mlong585_00028-RA	RTM1 protein	492	20	1.00252e-53	61.12	4	C:GO:0005737; F:GO:0043621; P:GO:0046741; P:GO:0051607
Mlong585_00029-RA	universal stress protein PHOS32	1509	20	4.10494e-63	77.63	1	P:GO:0006950
Mlong585_00030-RA	ubiquitin-conjugating enzyme E2 32	1107	20	1.88073e-168	81.08	6	C:GO:0005737; C:GO:0016021; P:GO:0016567; F:GO:0016874; F:GO:0031625; F:GO:0061630
Mlong585_00031-RA	DELLA protein RGL1-like	1446	20	3.16643e-161	60.55	5	F:GO:0003700; C:GO:0005634; P:GO:0006351; P:GO:0006355; F:GO:0043565
Mlong585_00032-RA	probable bifunctional TENA-E protein	672	20	1.72488e-124	84.47	1	C:GO:0005829
Mlong585_00033-RA	serine carboxypeptidase-like 50	1350	20	0	83.22	2	F:GO:0004185; P:GO:0006508
Mlong585_00034-RA	serine carboxypeptidase-like 50	1350	20	0	80.43	2	F:GO:0004185; P:GO:0006508
Mlong585_00035-RA	zinc finger CCHC domain-containing protein 10-like	1212	20	1.28584e-69	85.72	2	F:GO:0003676; F:GO:0008270
Mlong585_00036-RA	outer envelope pore protein 16-2, chloroplastic	483	20	2.60677e-67	79.08	3	C:GO:0005744; P:GO:0030150; C:GO:0031305
Mlong585_00037-RA	acetate/butyrate--CoA ligase AAE7, peroxisomal-like	1707	20	0	88.37	2	F:GO:0003987; P:GO:0008152
Mlong585_00038-RA	Glycine-rich family protein, putative isoform 2	573	20	2.86247e-50	68.17	2	C:GO:0016020; C:GO:0016021
Mlong585_00039-RA	light areas 1	468	20	2.90055e-35	76.7	1	F:GO:0003677
Mlong585_00040-RA	light areas 1	858	20	1.41609e-29	71.43	1	F:GO:0003677
Mlong585_00041-RA	---NA---	480
Mlong585_00042-RA	CCHC-type integrase	708	20	1.69173e-34	60.11	2	F:GO:0003676; F:GO:0008270
Mlong585_00043-RA	light areas 1	852	20	4.74823e-34	71.61	1	F:GO:0003677
Mlong585_00044-RA	uncharacterized protein LOC105156856 isoform X2	2568	20	0	65.14
Mlong585_00045-RA	PREDICTED: uncharacterized protein LOC105960888	621	20	5.89778e-51	80.37	1	C:GO:0016021
Mlong585_00046-RA	hypothetical protein CDL12_18615	762	20	5.52659e-104	74.36	1	C:GO:0016021
Mlong585_00047-RA	two-component response regulator ARR2-like isoform X2	1869	20	0	76.5	5	P:GO:0000160; F:GO:0003677; F:GO:0003700; C:GO:0005634; P:GO:0006355
Mlong585_00048-RA	leucine-rich repeat extensin-like protein 3	570	20	2.26567e-46	72.38	2	P:GO:0030001; F:GO:0046872
Mlong585_00049-RA	pumilio homolog 24	1962	20	0	80.76	4	F:GO:0003729; C:GO:0005730; P:GO:0006417; P:GO:0009793
Mlong585_00050-RA	meiotically up-regulated gene 184 protein	804	20	9.0554e-95	59.39
Mlong585_00051-RA	phospholipase D zeta 1 isoform X1	4530	20	0	88.77	8	F:GO:0003677; F:GO:0004630; C:GO:0005622; P:GO:0006654; P:GO:0016042; F:GO:0035091; P:GO:0048017; F:GO:0070290
Mlong585_00052-RA	uncharacterized transmembrane protein DDB_G0289901	1587	20	2.6788e-93	66.31	2	C:GO:0005886; C:GO:0016021
Mlong585_00053-RA	agamous-like MADS-box protein AGL80	867	20	8.03257e-83	67.77	5	F:GO:0000982; F:GO:0000987; C:GO:0005634; P:GO:0045944; F:GO:0046983
Mlong585_00054-RA	reticuline oxidase-like	1662	20	0	79.98	4	C:GO:0016021; F:GO:0016614; F:GO:0050660; P:GO:0055114
Mlong585_00055-RA	probable acyl-CoA dehydrogenase IBR3	2556	20	0	88.01	4	F:GO:0003995; P:GO:0033539; P:GO:0048767; F:GO:0050660
Mlong585_00056-RA	pectinesterase-like	1368	20	1.20672e-162	70.68	2	F:GO:0016788; P:GO:0071555
Mlong585_00057-RA	pectinesterase-like	1590	20	0	68.81	2	F:GO:0016788; P:GO:0071555
Mlong585_00058-RA	pectinesterase-like	1560	20	0	75.17	3	C:GO:0016020; F:GO:0016788; P:GO:0071555
Mlong585_00059-RA	pectinesterase-like	1707	20	0	69.71	2	P:GO:0009987; F:GO:0016787
Mlong585_00060-RA	---NA---	504
Mlong585_00061-RA	condensin-2 complex subunit H2	1992	20	0	72.02	1	P:GO:0030261
Mlong585_00062-RA	acylpyruvase FAHD1, mitochondrial	617	20	4.96144e-94	71.3	1	F:GO:0016787
Mlong585_00063-RA	dihydroorotate dehydrogenase (quinone), mitochondrial	1491	20	0	82	5	F:GO:0004152; C:GO:0005743; P:GO:0006207; P:GO:0044205; P:GO:0055114
Mlong585_00064-RA	glyoxysomal fatty acid beta-oxidation multifunctional protein MFP-a	2584	20	0	91.69	3	F:GO:0003857; C:GO:0005777; P:GO:0006635
Mlong585_00065-RA	uncharacterized protein LOC111393383	924	20	1.38227e-80	53.61
Mlong585_00066-RA	phylloplanin-like	622	20	4.79219e-25	59.52
Mlong585_00067-RA	HIG_1_N domain-containing protein	708	20	7.84525e-18	54.5	1	C:GO:0016020
Mlong585_00068-RA	xyloglucan 6-xylosyltransferase 2-like	1395	20	0	90.29	2	C:GO:0016021; F:GO:0033843
Mlong585_00069-RA	Alanine--tRNA ligase	780	20	6.16315e-123	83.51	4	F:GO:0003676; F:GO:0004813; F:GO:0005524; P:GO:0006419
Mlong585_00070-RA	protein SRC2-like	774	20	3.69891e-60	75.14
Mlong585_00071-RA	50S ribosomal protein L33-like	609	20	1.52079e-31	87.37	4	F:GO:0003735; C:GO:0005762; P:GO:0006412; C:GO:0016021
Mlong585_00072-RA	---NA---	576
Mlong585_00073-RA	hypothetical protein CDL12_19270	576	20	1.25734e-84	74.34	1	P:GO:0032981
Mlong585_00074-RA	uncharacterized protein LOC105156897	2514	20	0	58.42	1	F:GO:0003677
Mlong585_00075-RA	omega-hydroxypalmitate O-feruloyl transferase-like	1236	20	0	77.88	1	F:GO:0016747
Mlong585_00076-RA	cullin-1-like	1050	20	0	88.08	5	P:GO:0006511; P:GO:0016567; C:GO:0031461; F:GO:0031625; F:GO:0061630
Mlong585_00077-RA	cullin-1 isoform X1	1363	20	0	92.04	5	P:GO:0006511; P:GO:0016567; C:GO:0031461; F:GO:0031625; F:GO:0061630
Mlong585_00078-RA	sucrose nonfermenting 4-like protein	1038	20	4.49469e-114	84.36	2	F:GO:0016301; P:GO:0016310
Mlong585_00079-RA	protein ALWAYS EARLY 3-like	3264	20	0	71.17	1	P:GO:0009987
Mlong585_00080-RA	zinc finger CCCH domain-containing protein 34	2045	20	0	80.91	1	F:GO:0046872
Mlong585_00081-RA	beta-D-glucosyl crocetin beta-1,6-glucosyltransferase-like	1371	20	1.26812e-144	75.9	1	F:GO:0016757
Mlong585_00082-RA	beta-D-glucosyl crocetin beta-1,6-glucosyltransferase-like	1335	20	1.14538e-128	68.52	1	F:GO:0016757
Mlong585_00083-RA	pentatricopeptide repeat-containing protein At1g08070, chloroplastic	2280	20	0	82.5	1	F:GO:0008270
Mlong585_00084-RA	serine/threonine-protein kinase PBL27	1557	20	0	88.25	3	F:GO:0004715; F:GO:0005524; P:GO:0018108
Mlong585_00085-RA	ISWI chromatin-remodeling complex ATPase CHR11	3309	20	0	88.74	7	F:GO:0003677; F:GO:0004386; F:GO:0005524; C:GO:0016589; F:GO:0016887; F:GO:0031491; P:GO:0043044
Mlong585_00086-RA	lipase-like isoform X1	927	20	9.62049e-156	72.33	1	F:GO:0016787
Mlong585_00087-RA	chaperone protein ClpC1, chloroplastic-like	1896	20	0	72.05	1	F:GO:0000166
Mlong585_00088-RA	hypothetical protein CDL12_13010	1244	20	0	72.9
Mlong585_00089-RA	beta-D-glucosyl crocetin beta-1,6-glucosyltransferase-like	1356	20	3.95117e-150	73.49	1	F:GO:0016757
Mlong585_00090-RA	beta-D-glucosyl crocetin beta-1,6-glucosyltransferase-like	1440	20	5.55814e-144	63.89	1	F:GO:0016740
Mlong585_00091-RA	CENP-B homolog protein 2-like	825	20	1.14887e-91	76.16	1	F:GO:0003676
Mlong585_00092-RA	beta-D-glucosyl crocetin beta-1,6-glucosyltransferase-like	882	20	1.61992e-63	62.68	4	P:GO:0008152; F:GO:0016740; F:GO:0016757; F:GO:0016758
Mlong585_00093-RA	CASP-like protein 1	570	20	5.13858e-29	78.27	4	F:GO:0003954; C:GO:0005886; C:GO:0016021; F:GO:0051536
Mlong585_00094-RA	probable serine/threonine-protein kinase At1g54610	1749	20	0	91.74	5	F:GO:0004693; F:GO:0005524; C:GO:0005634; P:GO:0006468; P:GO:0051726
Mlong585_00095-RA	inactive beta-amylase 9	1302	20	7.57765e-119	72.52	2	F:GO:0004553; P:GO:0005975
Mlong585_00096-RA	sodium/hydrogen exchanger 2-like	1674	20	0	87.52	9	C:GO:0005774; C:GO:0005886; P:GO:0006885; P:GO:0009651; F:GO:0015385; C:GO:0016021; P:GO:0035725; P:GO:0055075; P:GO:1902600
Mlong585_00097-RA	acyl carrier protein 1, chloroplastic-like	496	20	3.60003e-68	86.05	2	P:GO:0006633; F:GO:0031177
Mlong585_00098-RA	---NA---	555
Mlong585_00099-RA	serine/threonine-protein kinase RUNKEL	6714	20	0	82.62	3	F:GO:0004672; F:GO:0005524; P:GO:0006468
Mlong585_00100-RA	Cu/Zn superoxide dismutase	555	20	8.36935e-87	93.47	5	F:GO:0004784; C:GO:0005737; P:GO:0019430; F:GO:0046872; P:GO:0055114
Mlong585_00101-RA	bifunctional 3-dehydroquinate dehydratase/shikimate dehydrogenase, chloroplastic isoform X3	1696	20	0	85.92	5	F:GO:0003855; F:GO:0004764; P:GO:0019632; F:GO:0050661; P:GO:0055114
Mlong585_00102-RA	hypothetical protein CDL12_12998	1845	20	2.49983e-76	66.71
Mlong585_00103-RA	BRCT domain-containing protein	3126	20	0	54.76
Mlong585_00104-RA	u1 small nuclear ribonucleoprotein c	829	20	1.59398e-56	88.56	8	C:GO:0000243; P:GO:0000387; P:GO:0000395; F:GO:0003729; C:GO:0005685; F:GO:0008270; F:GO:0030619; C:GO:0071004
Mlong585_00105-RA	serine/arginine-rich SC35-like splicing factor SCL28	1044	20	6.84137e-54	95.56	6	C:GO:0000786; F:GO:0003677; F:GO:0003723; C:GO:0005634; P:GO:0007283; C:GO:0016021
Mlong585_00106-RA	squamosa promoter-binding-like protein 7	2379	20	0	70.77	4	F:GO:0003677; C:GO:0005634; C:GO:0016021; F:GO:0046872
Mlong585_00107-RA	ataxin-7-like protein 3	546	20	2.78623e-67	79.46	1	C:GO:0005634
Mlong585_00108-RA	uncharacterized protein LOC105157064	549	20	3.87504e-16	44.39
Mlong585_00109-RA	protein DMP2-like	618	20	2.29669e-50	80.85	5	C:GO:0005783; C:GO:0009705; P:GO:0009838; P:GO:0010256; C:GO:0016021
Mlong585_00110-RA	putative TrmH family tRNA/rRNA methyltransferase	672	20	2.14184e-138	89.17	3	F:GO:0003723; F:GO:0009020; P:GO:0030488
Mlong585_00111-RA	protein FAR1-RELATED SEQUENCE 12-like	2334	20	0	87.85	7	F:GO:0003700; C:GO:0005634; F:GO:0008270; P:GO:0009585; P:GO:0010018; P:GO:0042753; P:GO:0045893
Mlong585_00112-RA	protein FAR1-RELATED SEQUENCE 7-like	456	20	3.88946e-88	94.51	7	F:GO:0003700; C:GO:0005634; F:GO:0008270; P:GO:0009585; P:GO:0010018; P:GO:0042753; P:GO:0045893
Mlong585_00113-RA	protein ABCI12, chloroplastic	969	20	6.35906e-116	69.09	1	C:GO:0016021
Mlong585_00114-RA	mitogen-activated protein kinase 15-like	1707	20	0	87.13	5	P:GO:0000165; F:GO:0004707; F:GO:0005524; C:GO:0005773; C:GO:0005886
Mlong585_00115-RA	ribonucleoside-diphosphate reductase small chain A	975	20	3.53852e-168	84.96	6	F:GO:0004748; F:GO:0008998; P:GO:0009263; C:GO:0016021; F:GO:0046872; P:GO:0055114
Mlong585_00116-RA	hypothetical protein CDL12_09965	645	20	5.44415e-69	84.64	4	F:GO:0003735; C:GO:0005840; P:GO:0006412; C:GO:0016021
Mlong585_00117-RA	DUF21 domain-containing protein At4g14240-like	1458	20	0	88.2	2	F:GO:0003723; C:GO:0016021
Mlong585_00118-RA	UPF0613 protein PB24D3.06c	927	20	1.89004e-151	81.26	2	F:GO:0016746; F:GO:0016787
Mlong585_00119-RA	uncharacterized protein LOC105156965	1827	20	0	77.81	1	C:GO:0016021
Mlong585_00120-RA	TVP38/TMEM64 family membrane protein slr0305-like	1074	20	3.42866e-96	94.35	1	C:GO:0016021
Mlong585_00121-RA	Copper chaperone	1176	20	5.55553e-39	95.66	2	P:GO:0030001; F:GO:0046872
Mlong585_00122-RA	peroxiredoxin-2F, mitochondrial	729	20	8.43071e-114	80.9	6	F:GO:0004601; C:GO:0005623; P:GO:0045454; F:GO:0051920; P:GO:0055114; P:GO:0098869
Mlong585_00123-RA	uncharacterized GPI-anchored protein At3g06035-like	498	20	3.71955e-87	87	2	C:GO:0005886; C:GO:0016021
Mlong585_00124-RA	peroxisomal adenine nucleotide carrier 1-like	960	20	4.60308e-100	85.84	2	C:GO:0016021; P:GO:0055085
Mlong585_00125-RA	PREDICTED: uncharacterized protein LOC109183615	690	20	3.50873e-97	76.98
Mlong585_00126-RA	replication factor A protein 1-like	1485	20	2.77505e-58	48.71
Mlong585_00127-RA	Cytochrome P450 CYP2 subfamily	1554	20	0	77.29	6	F:GO:0004497; F:GO:0005506; C:GO:0016021; F:GO:0016705; F:GO:0020037; P:GO:0055114
Mlong585_00128-RA	Cytochrome P450 CYP2 subfamily	1557	20	0	76.25	3	C:GO:0016020; F:GO:0016491; F:GO:0046872
Mlong585_00129-RA	Cytochrome P450 CYP2 subfamily	1368	20	0	74.95	3	C:GO:0016020; F:GO:0016491; F:GO:0046872
Mlong585_00130-RA	Cytochrome P450 CYP2 subfamily	726	20	1.43602e-65	54.32	9	F:GO:0004497; F:GO:0005506; C:GO:0016020; C:GO:0016021; F:GO:0016491; F:GO:0016705; F:GO:0020037; F:GO:0046872; P:GO:0055114
Mlong585_00131-RA	protein phosphatase 2C 70	1603	20	0	79.02	4	F:GO:0004722; P:GO:0006470; C:GO:0016021; F:GO:0046872
Mlong585_00132-RA	putative methyltransferase C9orf114	1053	20	0	84.63	2	F:GO:0008168; P:GO:0032259
Mlong585_00133-RA	isoleucine N-monooxygenase 1-like	1167	20	0	74.26	3	C:GO:0016020; F:GO:0016491; F:GO:0046872
Mlong585_00134-RA	cytochrome P450, putative	543	20	7.15221e-26	86.34	5	F:GO:0005506; C:GO:0016021; F:GO:0020037; F:GO:0050370; P:GO:0055114
Mlong585_00135-RA	Cytochrome P450 CYP2 subfamily	1533	20	0	77.84	6	F:GO:0004497; F:GO:0005506; C:GO:0016021; F:GO:0016705; F:GO:0020037; P:GO:0055114
Mlong585_00136-RA	Cytochrome P450 CYP2 subfamily	1374	20	0	77.98	6	F:GO:0004497; F:GO:0005506; C:GO:0016021; F:GO:0016705; F:GO:0020037; P:GO:0055114
Mlong585_00137-RA	probable LRR receptor-like serine/threonine-protein kinase At1g67720	1557	20	0	65.69	2	F:GO:0016301; P:GO:0016310
Mlong585_00138-RA	protein disconnected-like	693	20	2.24128e-58	60.71
Mlong585_00139-RA	uroporphyrinogen decarboxylase, chloroplastic	1194	20	0	91.89	7	F:GO:0004853; C:GO:0005829; P:GO:0006782; C:GO:0009570; P:GO:0009735; C:GO:0009941; P:GO:0015995
Mlong585_00140-RA	probable membrane-associated kinase regulator 1	930	20	9.32406e-32	57.29
Mlong585_00141-RA	---NA---	663
Mlong585_00142-RA	chaperone protein ClpC1, chloroplastic-like	1917	20	1.92085e-157	62.74	2	F:GO:0000166; F:GO:0005524
Mlong585_00143-RA	chaperone protein ClpC1, chloroplastic-like	1620	20	3.53201e-158	62.95	2	F:GO:0000166; F:GO:0005524
Mlong585_00144-RA	DnaJ heat shock amino-terminal domain protein	1119	20	2.16568e-06	64.38	1	P:GO:0008150
Mlong585_00145-RA	DNAJ heat shock N-terminal domain-containing protein, putative	1107	20	8.41461e-38	63.35
Mlong585_00146-RA	hypothetical protein CDL12_12997	765	1	9.03981e-05	60
Mlong585_00147-RA	chaperone protein ClpC1, chloroplastic-like	3243	20	1.24038e-135	60.15	2	F:GO:0000166; F:GO:0005524
Mlong585_00148-RA	---NA---	903
Mlong585_00149-RA	ATP-dependent clp protease ATP-binding protein	1275	20	7.48428e-96	59.94	4	F:GO:0000166; F:GO:0005524; P:GO:0006508; F:GO:0008233
Mlong585_00150-RA	cyclin-T1-4-like isoform X1	1276	20	6.31023e-172	72.13	2	F:GO:0016301; P:GO:0016310
Mlong585_00151-RA	chloride channel protein CLC-d	1812	20	0	85.72	5	F:GO:0005247; C:GO:0005802; P:GO:0009826; C:GO:0016021; P:GO:1902476
Mlong585_00152-RA	mavicyanin-like	504	20	1.44961e-64	88.63	3	F:GO:0009055; C:GO:0016021; P:GO:0022900
Mlong585_00153-RA	vacuole membrane protein KMS1	1372	20	0	89.96	1	C:GO:0016021
Mlong585_00154-RA	uncharacterized protein LOC105156990	897	20	1.74233e-129	80.92
Mlong585_00155-RA	phosphatidylinositol/phosphatidylcholine transfer protein SFH4-like	1149	20	1.81406e-173	75.09
Mlong585_00156-RA	5'-nucleotidase SurE-like isoform X1	1176	20	5.69221e-174	86.59	2	F:GO:0008253; P:GO:0016311
Mlong585_00157-RA	probable serine/threonine-protein kinase WNK9	1861	20	0	78.5	3	F:GO:0004674; F:GO:0005524; P:GO:0006468
Mlong585_00158-RA	increased DNA methylation 1	4035	20	0	68.75	1	F:GO:0016746
Mlong585_00159-RA	imidazoleglycerol-phosphate dehydratase	964	20	6.71263e-149	87.34	3	P:GO:0000105; F:GO:0004424; C:GO:0016021
Mlong585_00160-RA	FRIGIDA-like protein 4a	1386	20	0	76.67	2	P:GO:0009908; P:GO:0030154
Mlong585_00161-RA	fanconi-associated nuclease 1 homolog isoform X1	4464	20	0	63.65	3	F:GO:0003676; F:GO:0004518; P:GO:0006281
Mlong585_00162-RA	---NA---	501
Mlong585_00163-RA	---NA---	771
Mlong585_00164-RA	chaperone protein ClpC1, chloroplastic-like	1857	20	2.81648e-147	61.28	2	F:GO:0000166; F:GO:0005524
Mlong585_00165-RA	kinase superfamily with octicosapeptide/Phox/Bem1p domain-containing protein	582	20	8.30997e-24	64.4	4	F:GO:0004672; C:GO:0005634; C:GO:0005829; P:GO:0016310
Mlong585_00166-RA	---NA---	828
Mlong585_00167-RA	agamous-like MADS-box protein AGL62	684	20	1.50212e-74	63.74	2	F:GO:0003677; P:GO:0006355
Mlong585_00168-RA	ER-based factor for assembly of V-ATPase	714	20	6.97071e-85	77.74	2	C:GO:0016021; P:GO:0070072
Mlong585_00169-RA	ER-based factor for assembly of V-ATPase	561	20	2.95062e-29	67.6	1	C:GO:0016020
Mlong585_00170-RA	ethylene receptor 2	2259	20	0	85.5	10	F:GO:0000155; F:GO:0005524; C:GO:0005789; P:GO:0010105; C:GO:0016021; P:GO:0018106; P:GO:0023014; F:GO:0038199; F:GO:0046872; F:GO:0051740
Mlong585_00171-RA	AT-hook motif nuclear-localized protein 20-like	789	20	8.1937e-78	78.95	6	F:GO:0003680; F:GO:0003700; C:GO:0005634; P:GO:0006355; P:GO:0045824; P:GO:1900425
Mlong585_00172-RA	AT-hook motif nuclear-localized protein 20-like	528	20	2.18594e-45	64.81	1	F:GO:0003677
Mlong585_00173-RA	hypothetical protein CDL12_10953	1653	20	0	74.29
Mlong585_00174-RA	enoyl-CoA delta isomerase 2, peroxisomal-like	744	20	2.56259e-99	78.23	4	F:GO:0004165; C:GO:0005777; P:GO:0008152; C:GO:0016020
Mlong585_00175-RA	MATH domain-containing protein At5g43560-like	783	20	4.62219e-155	89.09	1	C:GO:0016021
Mlong585_00176-RA	MATH domain-containing protein At5g43560-like	2718	20	0	62.96
Mlong585_00177-RA	---NA---	819
Mlong585_00178-RA	chaperone protein ClpC4, chloroplastic-like	1530	20	1.09403e-139	58.47	2	F:GO:0000166; F:GO:0005524
Mlong585_00179-RA	chaperone protein ClpC4, chloroplastic-like	1833	20	4.38774e-105	53.97	2	F:GO:0000166; F:GO:0005524
Mlong585_00180-RA	chaperone protein ClpC1, chloroplastic-like	1944	20	1.97134e-136	57.95	2	F:GO:0000166; F:GO:0005524
Mlong585_00181-RA	polygalacturonase inhibitor-like	996	20	3.9526e-166	81.36
Mlong585_00182-RA	polygalacturonase inhibitor-like	498	20	9.37005e-38	69.79
Mlong585_00183-RA	syntaxin-related protein KNOLLE	885	20	1.23852e-92	69.4	10	F:GO:0000149; F:GO:0005484; C:GO:0005886; P:GO:0006886; P:GO:0006887; P:GO:0006906; C:GO:0012505; C:GO:0016021; C:GO:0031201; P:GO:0048278
Mlong585_00184-RA	ureidoglycolate hydrolase	1407	20	0	90.23	3	F:GO:0004848; P:GO:0008152; C:GO:0016021
Mlong585_00185-RA	protein WVD2-like 1	1074	20	4.9664e-155	65.1
Mlong585_00186-RA	stAR-related lipid transfer protein 7, mitochondrial-like	1441	20	0	76.76	2	F:GO:0008289; C:GO:0016021
Mlong585_00187-RA	hypothetical protein CDL12_11785	2169	20	1.11345e-102	46.71	8	F:GO:0003676; F:GO:0003677; P:GO:0006368; F:GO:0008270; C:GO:0016020; C:GO:0016021; P:GO:0016570; C:GO:0016593
Mlong585_00188-RA	40S ribosomal protein S15-4	711	20	2.13088e-94	93.99	5	P:GO:0000028; F:GO:0003723; F:GO:0003735; P:GO:0006412; C:GO:0022627
Mlong585_00189-RA	phosphatidate cytidylyltransferase 1-like	1143	20	0	80.22	5	F:GO:0004605; C:GO:0005789; P:GO:0006655; C:GO:0016021; P:GO:0016024
Mlong585_00190-RA	magnesium transporter MRS2-I	1251	20	0	89.58	5	C:GO:0005886; P:GO:0009555; F:GO:0015095; C:GO:0016021; P:GO:1903830
Mlong585_00191-RA	PREDICTED: uncharacterized protein LOC107260890	1446	20	3.98789e-55	54.76
Mlong585_00192-RA	auxin-responsive protein IAA14	822	20	1.15071e-114	80.71	3	C:GO:0005634; P:GO:0006355; P:GO:0009734
Mlong585_00193-RA	auxin-responsive protein IAA4-like	537	20	7.10591e-87	79.56	3	C:GO:0005634; P:GO:0006355; P:GO:0009734
Mlong585_00194-RA	rRNA-processing protein EFG1-like isoform X1	1041	20	1.62972e-101	77.9	1	P:GO:0006364
Mlong585_00195-RA	transcription factor UNE12-like	837	20	5.46098e-104	67.6	1	F:GO:0005488
Mlong585_00196-RA	pentatricopeptide repeat-containing protein At3g23020	2877	20	0	75.68	6	F:GO:0003723; F:GO:0004519; P:GO:0006810; P:GO:0009451; C:GO:0009507; P:GO:0090305
Mlong585_00197-RA	major allergen Pru ar 1-like	483	20	1.21711e-97	88.52	2	P:GO:0006952; P:GO:0009607
Mlong585_00198-RA	U-box domain-containing protein 43-like	2964	20	0	81.28	4	F:GO:0004842; P:GO:0007166; P:GO:0016567; F:GO:0016874
Mlong585_00199-RA	armadillo repeat-containing protein LFR	1158	20	0	90.38	4	P:GO:0006338; P:GO:0048366; P:GO:0048653; C:GO:0070603
Mlong585_00200-RA	GDP-mannose 3,5-epimerase 2	1143	20	0	97.14	4	P:GO:0006357; C:GO:0016592; F:GO:0047918; F:GO:0051287
Mlong585_00201-RA	uncharacterized protein LOC105158531	1185	20	0	74.74
Mlong585_00202-RA	ADP-ribosylation factor-like protein 5	809	20	2.59479e-128	97.24	3	F:GO:0005525; C:GO:0005622; C:GO:0016021
Mlong585_00203-RA	calmodulin-like protein 11	453	20	1.88671e-95	95.47	1	F:GO:0005509
Mlong585_00204-RA	hypothetical protein CDL12_23639	1455	20	2.97118e-43	56.26
Mlong585_00205-RA	ATP sulfurylase 1, chloroplastic-like	1054	20	0	92.15	4	P:GO:0000103; F:GO:0004020; F:GO:0004781; P:GO:0016310
Mlong585_00206-RA	stem-specific protein TSJT1	759	20	2.28921e-161	90.84
Mlong585_00207-RA	transmembrane emp24 domain-containing protein p24beta3	660	20	9.50473e-88	81.55	1	C:GO:0016021
Mlong585_00208-RA	perakine reductase-like	996	20	2.62421e-171	85.45	2	F:GO:0016491; P:GO:0055114
Mlong585_00209-RA	dymeclin isoform X1	1069	20	3.34504e-46	80.03
Mlong585_00210-RA	heat stress transcription factor A-6b-like	759	20	1.065e-28	54.1	5	F:GO:0003677; F:GO:0003700; C:GO:0005634; P:GO:0006355; F:GO:0043565
Mlong585_00211-RA	BI1-like protein	774	20	5.32207e-93	64.93	1	C:GO:0016020
Mlong585_00212-RA	VAN3-binding protein-like	1311	20	5.562e-143	79.46
Mlong585_00213-RA	ubiquitin carboxyl-terminal hydrolase 2	2970	20	0	61.34	2	P:GO:0006508; F:GO:0008233
Mlong585_00214-RA	vitamin K-dependent protein S-like isoform X1	600	20	5.36896e-52	61.25	2	C:GO:0016020; C:GO:0016021
Mlong585_00215-RA	40S ribosomal protein S3a-like	824	20	1.86257e-156	94.31	3	F:GO:0003735; P:GO:0006412; C:GO:0022627
Mlong585_00216-RA	protein NETWORKED 1A	1794	20	0	63.57	2	F:GO:0003779; F:GO:0016874
Mlong585_00217-RA	protein NETWORKED 1A-like	3342	20	0	71.63	2	F:GO:0003779; F:GO:0016874
Mlong585_00218-RA	protein tesmin/TSO1-like CXC 2 isoform X1	2184	20	0	68.04	1	C:GO:0016020
Mlong585_00219-RA	protein XRI1-like	885	20	1.11561e-136	76.01
Mlong585_00220-RA	serine/threonine-protein kinase HT1-like	1200	20	0	87.37	3	F:GO:0004712; F:GO:0005524; P:GO:0006468
Mlong585_00221-RA	pentatricopeptide repeat-containing protein At3g22670, mitochondrial-like	1707	20	0	75.18
Mlong585_00222-RA	ATP-dependent RNA helicase SUV3, mitochondrial	1590	20	0	81.02	9	F:GO:0003678; F:GO:0003724; P:GO:0009939; P:GO:0010929; F:GO:0016887; P:GO:0032508; P:GO:0080038; P:GO:1901002; P:GO:1902584
Mlong585_00223-RA	type IV inositol polyphosphate 5-phosphatase 7-like	1593	20	0	75.37	1	F:GO:0046030
Mlong585_00224-RA	non-specific lipid-transfer protein-like protein At2g13820	648	20	8.74625e-62	63.9
Mlong585_00225-RA	protein MARD1	873	20	2.90451e-115	75.58
Mlong585_00226-RA	folate-biopterin transporter 1, chloroplastic	1680	20	0	84.26	8	F:GO:0008517; C:GO:0009941; F:GO:0015231; F:GO:0015350; P:GO:0015884; P:GO:0015885; C:GO:0016021; P:GO:0051958
Mlong585_00227-RA	ERG2/sigma1 receptor-like protein	1029	20	1.19295e-117	64.41	2	C:GO:0016020; C:GO:0016021
Mlong585_00228-RA	pentatricopeptide repeat-containing protein At4g14820	1743	20	0	78.15	5	F:GO:0003723; F:GO:0004519; F:GO:0008270; P:GO:0009451; C:GO:0043231
Mlong585_00229-RA	uncharacterized protein LOC105157007	776	20	1.11256e-51	59.64
Mlong585_00230-RA	protein OBERON 2-like	1371	20	0	69.93
Mlong585_00231-RA	electron transfer flavoprotein subunit beta, mitochondrial	1498	20	7.12079e-153	93.83	3	C:GO:0005829; F:GO:0009055; P:GO:0022900
Mlong585_00232-RA	2OG-FeII_Oxy domain-containing protein/DIOX_N domain-containing protein	1959	20	0	63.47	3	F:GO:0046872; F:GO:0050590; P:GO:0055114
Mlong585_00233-RA	1-aminocyclopropane-1-carboxylate oxidase homolog 1-like	465	20	1.86656e-37	74.03	1	F:GO:0051213
Mlong585_00234-RA	1-aminocyclopropane-1-carboxylate oxidase homolog 1-like	672	20	1.23232e-85	73.89	3	F:GO:0046872; F:GO:0050590; P:GO:0055114
Mlong585_00235-RA	1-aminocyclopropane-1-carboxylate oxidase homolog	609	20	1.59502e-58	65.87	3	F:GO:0016491; F:GO:0046872; P:GO:0055114
Mlong585_00236-RA	1-aminocyclopropane-1-carboxylate oxidase homolog	456	20	7.12935e-79	85	3	F:GO:0046872; F:GO:0050590; P:GO:0055114
Mlong585_00237-RA	1-aminocyclopropane-1-carboxylate oxidase homolog	1092	20	0	80.77	3	F:GO:0016491; F:GO:0046872; P:GO:0055114
Mlong585_00238-RA	1-aminocyclopropane-1-carboxylate oxidase homolog 1	2142	20	0	67.57	3	F:GO:0016491; F:GO:0046872; P:GO:0055114
Mlong585_00239-RA	1-aminocyclopropane-1-carboxylate oxidase homolog 1	1611	20	4.91879e-138	64.59	4	C:GO:0005829; F:GO:0016491; F:GO:0046872; P:GO:0055114
Mlong585_00240-RA	Non-heme dioxygenase N-terminal domain-containing protein	798	20	2.32716e-57	72.22	3	F:GO:0046872; F:GO:0050590; P:GO:0055114
Mlong585_00241-RA	1-aminocyclopropane-1-carboxylate oxidase homolog 1-like	1230	20	6.65841e-173	77.86	3	F:GO:0016491; F:GO:0046872; P:GO:0055114
Mlong585_00242-RA	1-aminocyclopropane-1-carboxylate oxidase homolog 1-like	762	20	1.56364e-59	65.29	3	F:GO:0016491; F:GO:0046872; P:GO:0055114
Mlong585_00243-RA	1-aminocyclopropane-1-carboxylate oxidase homolog 1-like	1104	20	0	78.99	3	F:GO:0016491; F:GO:0046872; P:GO:0055114
Mlong585_00244-RA	1-aminocyclopropane-1-carboxylate oxidase homolog 1-like	1107	20	3.17125e-163	74.84	1	F:GO:0016491
Mlong585_00245-RA	1-aminocyclopropane-1-carboxylate oxidase homolog 1-like	549	20	1.10312e-49	72.06	3	F:GO:0016491; F:GO:0046872; P:GO:0055114
Mlong585_00246-RA	1-aminocyclopropane-1-carboxylate oxidase homolog 1-like	762	20	1.40464e-77	83.46	3	F:GO:0046872; F:GO:0050590; P:GO:0055114
Mlong585_00247-RA	1-aminocyclopropane-1-carboxylate oxidase homolog 1-like	564	20	3.79619e-93	77.81	3	F:GO:0046872; F:GO:0050590; P:GO:0055114
Mlong585_00248-RA	1-aminocyclopropane-1-carboxylate oxidase homolog 1-like	537	20	6.28851e-63	72.66	1	F:GO:0016491
Mlong585_00249-RA	1-aminocyclopropane-1-carboxylate oxidase homolog 1-like	1026	20	5.58822e-155	69.77	1	F:GO:0016491
Mlong585_00250-RA	ORF; able to induce HR-like lesions	450	20	2.44011e-53	89.11	3	C:GO:0005783; C:GO:0005794; C:GO:0016021
Mlong585_00251-RA	serine/threonine-protein kinase BLUS1	2358	20	0	82.81	9	F:GO:0004674; F:GO:0005524; C:GO:0005829; P:GO:0007346; P:GO:0023014; P:GO:0031098; P:GO:0032147; P:GO:0042981; P:GO:1902456
Mlong585_00252-RA	stigma-specific STIG1-like protein 4	498	20	4.02911e-13	50.66
Mlong585_00253-RA	Non-heme dioxygenase N-terminal domain-containing protein	624	20	7.98198e-37	57.25	4	F:GO:0016491; F:GO:0046872; F:GO:0051213; P:GO:0055114
Mlong585_00254-RA	1-aminocyclopropane-1-carboxylate oxidase homolog 1-like	1110	20	1.05478e-177	78.44	3	F:GO:0016491; F:GO:0046872; P:GO:0055114
Mlong585_00255-RA	1-aminocyclopropane-1-carboxylate oxidase homolog 1-like	843	20	2.90773e-105	73.68	3	F:GO:0016491; F:GO:0046872; P:GO:0055114
Mlong585_00256-RA	1-aminocyclopropane-1-carboxylate oxidase homolog 1-like	1104	20	0	78.89	3	F:GO:0016491; F:GO:0046872; P:GO:0055114
Mlong585_00257-RA	1-aminocyclopropane-1-carboxylate oxidase homolog 1-like	1107	20	1.38134e-163	75	1	F:GO:0016491
Mlong585_00258-RA	1-aminocyclopropane-1-carboxylate oxidase homolog 1-like	1041	20	4.50569e-156	72.8	3	F:GO:0016491; F:GO:0046872; P:GO:0055114
Mlong585_00259-RA	1-aminocyclopropane-1-carboxylate oxidase homolog 1-like	606	20	6.90944e-81	77.7	3	F:GO:0046872; F:GO:0050590; P:GO:0055114
Mlong585_00260-RA	1-aminocyclopropane-1-carboxylate oxidase homolog 1-like	537	20	1.3965e-62	73.27	1	F:GO:0016491
Mlong585_00261-RA	1-aminocyclopropane-1-carboxylate oxidase homolog 1-like	1074	20	6.52053e-175	77.37	3	F:GO:0016491; F:GO:0046872; P:GO:0055114
Mlong585_00262-RA	ORF; able to induce HR-like lesions	451	20	6.06768e-50	89.11	3	C:GO:0005783; C:GO:0005794; C:GO:0016021
Mlong585_00263-RA	FHA domain-containing protein At4g14490-like	1113	20	4.91551e-50	66.79
Mlong585_00264-RA	serine/threonine-protein kinase BLUS1	1491	20	0	73.14	2	F:GO:0004672; P:GO:0016310
Mlong585_00265-RA	stigma-specific STIG1-like protein 4	477	20	5.36726e-29	67.63
Mlong585_00266-RA	ethylene-responsive transcription factor 1B-like	519	20	2.00974e-51	73.1	4	F:GO:0003677; F:GO:0003700; C:GO:0005634; P:GO:0006355
Mlong585_00267-RA	glycerol-3-phosphate 2-O-acyltransferase 6-like	495	20	7.2017e-41	79.12	3	P:GO:0008152; C:GO:0016021; F:GO:0016747
Mlong585_00268-RA	glycerol-3-phosphate 2-O-acyltransferase 6-like	1401	20	0	78.57	5	P:GO:0008152; C:GO:0016021; F:GO:0016491; F:GO:0046872; F:GO:0102419
Mlong585_00269-RA	---NA---	615
Mlong585_00270-RA	activating signal cointegrator 1	528	20	6.72359e-09	74.82	3	F:GO:0003713; C:GO:0005634; P:GO:0045893
Mlong585_00271-RA	activating signal cointegrator 1	780	20	1.19634e-91	86.42
Mlong585_00272-RA	serine/threonine-protein phosphatase PP1-like	1032	20	0	96.08	3	F:GO:0004721; P:GO:0006470; F:GO:0046872
Mlong585_00273-RA	serine/threonine-protein phosphatase PP1-like	978	20	0	97.82	3	F:GO:0004721; P:GO:0006470; F:GO:0046872
Mlong585_00274-RA	protein CREG1	558	20	3.53923e-37	61.82	1	F:GO:0048037
Mlong585_00275-RA	1-aminocyclopropane-1-carboxylate oxidase homolog 1-like	465	20	2.23394e-44	60.91	4	F:GO:0016491; F:GO:0046872; F:GO:0050590; P:GO:0055114
Mlong585_00276-RA	1-aminocyclopropane-1-carboxylate oxidase homolog 1-like	804	20	1.32878e-113	75.85	3	F:GO:0016491; F:GO:0046872; P:GO:0055114
Mlong585_00277-RA	FHA domain-containing protein At4g14490-like	1065	20	1.07985e-41	72.51
Mlong585_00278-RA	serine/threonine-protein kinase BLUS1	1491	20	0	73.14	2	F:GO:0004672; P:GO:0016310
Mlong585_00279-RA	ethylene-responsive transcription factor 1B-like	522	20	5.96558e-51	66.93	7	F:GO:0003677; F:GO:0003700; C:GO:0005634; P:GO:0006351; P:GO:0006355; P:GO:0006952; P:GO:0009873
Mlong585_00280-RA	glycerol-3-phosphate 2-O-acyltransferase 6-like	495	20	7.28063e-41	79.16	3	P:GO:0008152; C:GO:0016021; F:GO:0016747
Mlong585_00281-RA	glycerol-3-phosphate 2-O-acyltransferase 6-like	1401	20	0	78.77	5	P:GO:0008152; C:GO:0016021; F:GO:0016491; F:GO:0046872; F:GO:0102419
Mlong585_00282-RA	---NA---	615
Mlong585_00283-RA	activating signal cointegrator 1	528	20	2.83406e-10	77.18	3	F:GO:0003713; C:GO:0005634; P:GO:0045893
Mlong585_00284-RA	activating signal cointegrator 1	714	20	1.68318e-63	79.41
Mlong585_00285-RA	serine/threonine-protein phosphatase PP1	945	20	3.03881e-175	82.18	6	F:GO:0004722; C:GO:0005634; P:GO:0006468; P:GO:0006470; P:GO:0010161; F:GO:0046872
Mlong585_00286-RA	serine/threonine-protein phosphatase PP1-like	978	20	0	97.82	3	F:GO:0004721; P:GO:0006470; F:GO:0046872
Mlong585_00287-RA	protein CREG1	579	20	4.34455e-37	60.34	1	F:GO:0048037
Mlong585_00288-RA	inorganic phosphate transporter 1-4	1533	20	0	86.21	4	F:GO:0005315; P:GO:0006817; C:GO:0016021; P:GO:0055085
Mlong585_00289-RA	Phosphoenolpyruvate carboxylase kinase 2	909	20	9.96394e-147	83.9	9	F:GO:0004683; F:GO:0005516; F:GO:0005524; C:GO:0005634; C:GO:0005737; F:GO:0009931; P:GO:0018105; P:GO:0035556; P:GO:0046777
Mlong585_00290-RA	---NA---	630
Mlong585_00291-RA	malate dehydrogenase	819	20	3.33595e-157	83.94	7	C:GO:0005737; P:GO:0005975; P:GO:0006099; P:GO:0006107; P:GO:0006108; P:GO:0006734; F:GO:0030060
Mlong585_00292-RA	AAA-ATPase At3g50940-like	1314	20	1.18632e-144	68.16	2	F:GO:0000166; F:GO:0005524
Mlong585_00293-RA	AAA-ATPase At3g50940-like	1314	20	6.15465e-147	68.26	2	F:GO:0000166; F:GO:0005524
Mlong585_00294-RA	malate dehydrogenase	1110	20	0	85.95	5	P:GO:0005975; P:GO:0006099; P:GO:0006108; F:GO:0016746; F:GO:0030060
Mlong585_00295-RA	malate dehydrogenase	849	20	4.61807e-168	86.28	4	P:GO:0005975; P:GO:0006099; P:GO:0006108; F:GO:0030060
Mlong585_00296-RA	AAA-ATPase At3g50940-like	1314	20	2.35614e-144	68.16	2	F:GO:0000166; F:GO:0005524
Mlong585_00297-RA	AAA-ATPase At3g50940-like	1314	20	2.42853e-146	68.26	2	F:GO:0000166; F:GO:0005524
Mlong585_00298-RA	malate dehydrogenase	1071	20	0	90.45	5	P:GO:0005975; P:GO:0006099; P:GO:0006108; F:GO:0016746; F:GO:0030060
Mlong585_00299-RA	---NA---	498
Mlong585_00300-RA	neuroguidin	954	20	1.19724e-148	80.65	3	P:GO:0000462; C:GO:0005730; C:GO:0032040
Mlong585_00301-RA	protein tas	1254	20	0	86.57	2	F:GO:0016491; P:GO:0055114
Mlong585_00302-RA	putative E3 ubiquitin-protein ligase XBAT35 isoform X2	1437	20	3.0385e-156	82.8	1	F:GO:0016874
Mlong585_00303-RA	protein LIGHT-DEPENDENT SHORT HYPOCOTYLS 4-like	588	20	4.70219e-71	81.9	4	C:GO:0005634; P:GO:0009299; P:GO:0009416; P:GO:0090698
Mlong585_00304-RA	probable methyltransferase PMT3	1836	20	0	90.91	4	F:GO:0000234; C:GO:0005737; C:GO:0016021; P:GO:0032259
Mlong585_00305-RA	serine/threonine-protein kinase tricorner-like	1416	20	0	83.15	5	F:GO:0004674; F:GO:0005524; C:GO:0005622; P:GO:0018105; P:GO:0035556
Mlong585_00306-RA	splicing factor 3b subunit	451	20	2.1596e-58	98.56	4	P:GO:0000398; C:GO:0005686; C:GO:0005689; C:GO:0071011
Mlong585_00307-RA	putative pentatricopeptide repeat-containing protein At3g23330	1920	20	0	70.04	1	F:GO:0008270
Mlong585_00308-RA	casein kinase I-like	1528	20	0	90.49	8	F:GO:0004674; F:GO:0005524; C:GO:0005634; C:GO:0005737; P:GO:0006897; P:GO:0008360; P:GO:0016055; P:GO:0018105
Mlong585_00309-RA	hypothetical protein F511_20843	585	1	2.48289e-14	45.41
Mlong585_00310-RA	Multicopper oxidase	1662	20	0	82.21	5	F:GO:0005507; P:GO:0046274; C:GO:0048046; F:GO:0052716; P:GO:0055114
Mlong585_00311-RA	COP1-interacting protein 7-like isoform X1	3918	20	0	67.42
Mlong585_00312-RA	dentin sialophosphoprotein-like	2265	20	1.52345e-113	64.9	1	F:GO:0003676
Mlong585_00313-RA	kinesin-like protein KIN-10A	2697	20	0	71.39	5	F:GO:0005524; C:GO:0005871; P:GO:0007018; F:GO:0008017; F:GO:0008574
Mlong585_00314-RA	probable plastid-lipid-associated protein 6, chloroplastic	837	20	5.36945e-126	82.58
Mlong585_00315-RA	KIN14B-interacting protein At4g14310	2835	20	0	66.7
Mlong585_00316-RA	phosphate transporter PHO1	2331	20	0	76.62	6	C:GO:0005802; C:GO:0005886; P:GO:0006817; P:GO:0007154; C:GO:0016021; P:GO:0051716
Mlong585_00317-RA	phosphate transporter PHO1	2415	20	0	80.17	9	F:GO:0000822; C:GO:0005802; C:GO:0005886; P:GO:0006799; F:GO:0015114; C:GO:0016021; P:GO:0016036; P:GO:0035435; P:GO:0048016
Mlong585_00318-RA	Embryo sac development arrest 6	558	20	1.24068e-63	65.24	1	P:GO:0048316
Mlong585_00319-RA	50S ribosomal protein L28, chloroplastic	490	20	1.0812e-80	83.58	4	F:GO:0003735; P:GO:0006412; C:GO:0009507; C:GO:0022625
Mlong585_00320-RA	protein NRT1/ PTR FAMILY 5.2-like	1785	20	0	89.03	3	C:GO:0016021; F:GO:0022857; P:GO:0055085
Mlong585_00321-RA	uncharacterized protein LOC105158480	3072	20	0	78.42
Mlong585_00322-RA	Cyclopropane-fatty-acyl-phospholipid synthase	2574	20	0	88.68	4	F:GO:0008825; F:GO:0016491; P:GO:0032259; P:GO:0055114
Mlong585_00323-RA	actin-related protein 2/3 complex subunit 2B	1116	20	0	77.44	5	F:GO:0005200; C:GO:0005737; C:GO:0005885; P:GO:0034314; F:GO:0051015
Mlong585_00324-RA	eukaryotic translation initiation factor	942	20	3.40844e-110	79.21	5	F:GO:0003743; C:GO:0005634; C:GO:0005829; P:GO:0006413; P:GO:0050687
Mlong585_00325-RA	Glycerol kinase	741	20	1.33737e-22	70.73	2	F:GO:0016301; P:GO:0016310
Mlong585_00326-RA	Plant seed peroxygenase	1401	20	1.65397e-177	84.24	9	F:GO:0004601; C:GO:0005783; C:GO:0005811; C:GO:0016021; C:GO:0031090; F:GO:0046872; P:GO:0055114; P:GO:0098869; F:GO:1990137
Mlong585_00327-RA	acid phosphatase 1-like	774	20	5.55821e-150	83.42	2	F:GO:0003993; P:GO:0016311
Mlong585_00328-RA	60S ribosomal protein L23	589	20	4.75468e-95	99.58	4	F:GO:0003735; P:GO:0006412; C:GO:0022625; F:GO:0070180
Mlong585_00329-RA	Transcription factor, Myb superfamily	753	20	3.63427e-68	73.04	1	F:GO:0003677
Mlong585_00330-RA	hypothetical protein CDL12_27300	1350	20	5.83511e-56	47.87	2	C:GO:0016020; C:GO:0016021
Mlong585_00331-RA	UPF0481 protein At3g47200-like	507	20	2.43801e-20	47.71	2	C:GO:0016020; C:GO:0016021
Mlong585_00332-RA	---NA---	537
Mlong585_00333-RA	---NA---	459
Mlong585_00334-RA	Myb/SANT-like domain containing protein	900	20	3.00612e-51	54.64
Mlong585_00335-RA	probable disease resistance RPP8-like protein 2	2865	20	2.6725e-84	49.9	1	F:GO:0043531
Mlong585_00336-RA	---NA---	501
Mlong585_00337-RA	hypothetical protein CDL12_27300	1716	20	2.82781e-49	48.1	2	C:GO:0016020; C:GO:0016021
Mlong585_00338-RA	hypothetical protein CDL12_27300	1110	20	7.4627e-76	48.49	2	C:GO:0016020; C:GO:0016021
Mlong585_00339-RA	probable disease resistance protein RF9	2817	20	5.57579e-92	50.14	1	F:GO:0043531
Mlong585_00340-RA	---NA---	468
Mlong585_00341-RA	hypothetical protein CDL12_08235	717	20	4.4309e-17	52.81	2	C:GO:0016020; C:GO:0016021
Mlong585_00342-RA	---NA---	516
Mlong585_00343-RA	probable disease resistance RPP8-like protein 2	456	20	3.37999e-15	63.32	3	C:GO:0016020; C:GO:0016021; F:GO:0043531
Mlong585_00344-RA	probable disease resistance protein RF9	1191	20	6.04623e-66	59.16	1	F:GO:0043531
Mlong585_00345-RA	probable disease resistance protein RF9	2751	20	2.1647e-81	49.29	1	F:GO:0043531
Mlong585_00346-RA	hypothetical protein CDL12_27300	1821	20	1.68324e-55	48.91	2	C:GO:0016020; C:GO:0016021
Mlong585_00347-RA	probable disease resistance protein RF45 isoform X1	2823	20	2.37352e-92	49.83	1	F:GO:0043531
Mlong585_00348-RA	UPF0481 protein At3g47200-like	1416	20	1.35365e-21	45.08	3	P:GO:0008150; C:GO:0016020; C:GO:0016021
Mlong585_00349-RA	heat shock 70 kDa protein, mitochondrial-like	513	20	1.48962e-21	65.72	4	F:GO:0005488; C:GO:0043231; C:GO:0044444; P:GO:0050896
Mlong585_00350-RA	hypothetical protein CDL12_27300	1476	20	6.94648e-77	49.68	2	C:GO:0016020; C:GO:0016021
Mlong585_00351-RA	probable disease resistance protein RF45 isoform X1	2859	20	6.47297e-111	52.07	1	F:GO:0043531
Mlong585_00352-RA	probable disease resistance RPP8-like protein 2	780	6	1.61626e-07	48.97	3	C:GO:0016020; C:GO:0016021; F:GO:0043531
Mlong585_00353-RA	hypothetical protein CDL12_27300	1467	20	8.10805e-52	48.45	2	C:GO:0016020; C:GO:0016021
Mlong585_00354-RA	probable disease resistance protein RF45 isoform X1	3069	20	1.03903e-96	52.66	1	F:GO:0043531
Mlong585_00355-RA	probable disease resistance protein RF9	978	20	9.61242e-37	57.34	1	F:GO:0043531
Mlong585_00356-RA	hypothetical protein CDL12_27300	1491	20	1.53923e-62	50.63	2	C:GO:0016020; C:GO:0016021
Mlong585_00357-RA	---NA---	780
Mlong585_00358-RA	hypothetical protein CDL12_27300	1428	20	1.00767e-66	46.78	2	C:GO:0016020; C:GO:0016021
Mlong585_00359-RA	myb-related protein Myb4-like	483	12	9.08669e-08	54.11	1	F:GO:0003677
Mlong585_00360-RA	hypothetical protein CDL12_27300	1428	20	6.6055e-52	47.97	2	C:GO:0016020; C:GO:0016021
Mlong585_00361-RA	probable disease resistance protein RF45 isoform X1	2907	20	8.58153e-81	50.24	1	F:GO:0043531
Mlong585_00362-RA	probable disease resistance protein RF9	2814	20	1.9569e-106	52.24	1	F:GO:0043531
Mlong585_00363-RA	hypothetical protein CDL12_27300	1581	20	2.83561e-66	46.83	2	C:GO:0016020; C:GO:0016021
Mlong585_00364-RA	Transcription factor, Myb superfamily	798	20	1.84037e-68	64.73	1	F:GO:0003677
Mlong585_00365-RA	elongation factor 2-like	1683	20	6.30033e-81	75.62	3	C:GO:0016020; F:GO:0097159; F:GO:1901363
Mlong585_00366-RA	ruBisCO large subunit-binding protein subunit alpha	828	20	1.5635e-30	80.48	3	F:GO:0005524; C:GO:0009507; P:GO:0042026
Mlong585_00367-RA	Ca2+ sensor (EF-Hand superfamily)	474	20	3.63546e-26	54.95	3	F:GO:0005509; F:GO:0008270; F:GO:0046872
Mlong585_00368-RA	Ca2+ sensor (EF-Hand superfamily)	474	20	1.05824e-43	66.75	1	F:GO:0005509
Mlong585_00369-RA	Hydroxyindole-O-methyltransferase	693	20	6.1822e-90	73.79	3	F:GO:0008171; F:GO:0008757; P:GO:0019438
Mlong585_00370-RA	Ca2+ sensor (EF-Hand superfamily)	963	20	2.40719e-58	63.67	1	F:GO:0005509
Mlong585_00371-RA	Calcium-binding EF-hand	456	20	1.1152e-09	56.95	3	F:GO:0005509; F:GO:0008270; F:GO:0046872
Mlong585_00372-RA	Ca2+ sensor (EF-Hand superfamily)	528	20	1.12185e-55	69.12	1	F:GO:0005509
Mlong585_00373-RA	3-isopropylmalate dehydratase large subunit, chloroplastic	2139	20	0	88.41	3	F:GO:0003861; P:GO:0008652; F:GO:0051539
Mlong585_00374-RA	serine/threonine-protein kinase pakA-like	1350	20	3.29929e-115	59.31
Mlong585_00375-RA	DNA-damage-repair/toleration protein DRT102	939	20	0	83.47	5	F:GO:0004751; C:GO:0005634; C:GO:0005829; P:GO:0005975; P:GO:0009409
Mlong585_00376-RA	putative G3BP-like protein isoform X1	1791	20	0	82.23	1	F:GO:0003723
Mlong585_00377-RA	hypothetical protein CDL12_27300	1479	20	1.17463e-77	50.14	2	C:GO:0016020; C:GO:0016021
Mlong585_00378-RA	probable disease resistance protein RF9	2859	20	4.29886e-109	51.69	1	F:GO:0043531
Mlong585_00379-RA	---NA---	630
Mlong585_00380-RA	hypothetical protein CDL12_27300	1491	20	1.56985e-61	50.54	2	C:GO:0016020; C:GO:0016021
Mlong585_00381-RA	probable disease resistance protein RF9	2901	20	1.08677e-99	52.35	1	F:GO:0043531
Mlong585_00382-RA	hypothetical protein CDL12_27300	1515	20	2.64323e-66	48.4	2	C:GO:0016020; C:GO:0016021
Mlong585_00383-RA	probable disease resistance protein RF45 isoform X1	3063	20	1.87543e-110	52.35	1	F:GO:0043531
Mlong585_00384-RA	hypothetical protein CDL12_27300	483	12	1.69258e-09	58.92	2	C:GO:0016020; C:GO:0016021
Mlong585_00385-RA	probable disease resistance RPP8-like protein 2	1746	20	2.19122e-37	46.21	1	F:GO:0043531
Mlong585_00386-RA	mechanosensitive ion channel protein 10-like	2004	20	0	66.34	1	C:GO:0016020
Mlong585_00387-RA	uncharacterized protein LOC105158603 isoform X1	1806	20	0	61.12
Mlong585_00388-RA	zinc finger protein HD1	1254	20	5.56899e-50	51.38	1	C:GO:0005634
Mlong585_00389-RA	pre-mRNA-processing factor 19	1575	20	0	88.24	6	P:GO:0000349; C:GO:0000974; P:GO:0006281; P:GO:0016567; F:GO:0061630; C:GO:0071006
Mlong585_00390-RA	cysteine-rich repeat secretory protein 3-like	948	20	9.06628e-117	92.64	1	C:GO:0016021
Mlong585_00391-RA	DNA replication complex GINS protein PSF1	675	20	7.53924e-121	79.45	2	C:GO:0000811; P:GO:0006260
Mlong585_00392-RA	hypothetical protein CDL12_27298	573	11	1.04499e-27	53.63
Mlong585_00393-RA	putative G3BP-like protein isoform X1	2187	20	0	82.21	1	F:GO:0003723
Mlong585_00394-RA	DNA-damage-repair/toleration protein DRT102	939	20	0	83.54	5	F:GO:0004751; C:GO:0005634; C:GO:0005829; P:GO:0005975; P:GO:0009409
Mlong585_00395-RA	serine/threonine-protein kinase pakA-like	1356	20	2.33687e-109	57.79	1	F:GO:0003677
Mlong585_00396-RA	3-isopropylmalate dehydratase large subunit, chloroplastic	2175	20	0	84.01	3	F:GO:0003861; P:GO:0008652; F:GO:0051539
Mlong585_00397-RA	Ca2+ sensor (EF-Hand superfamily)	1944	20	2.21457e-82	62.19	1	F:GO:0005509
Mlong585_00398-RA	Hydroxyindole-O-methyltransferase	693	20	4.31451e-92	73.36	3	F:GO:0008171; F:GO:0008757; P:GO:0019438
Mlong585_00399-RA	3-isopropylmalate dehydratase large subunit, chloroplastic	675	20	1.53939e-110	87.05	3	F:GO:0003861; P:GO:0008652; F:GO:0051539
Mlong585_00400-RA	Ca2+ sensor (EF-Hand superfamily)	528	20	6.0141e-56	68.78	1	F:GO:0005509
Mlong585_00401-RA	Ca2+ sensor (EF-Hand superfamily)	969	20	4.47479e-57	63.98	1	F:GO:0005509
Mlong585_00402-RA	trans-resveratrol di-O-methyltransferase-like	978	20	7.9769e-67	53.49	1	F:GO:0008168
Mlong585_00403-RA	uncharacterized protein LOC111393041	495	20	3.80802e-44	65.88	1	F:GO:0005509
Mlong585_00404-RA	Hydroxyindole-O-methyltransferase	489	20	1.7084e-38	65	3	P:GO:0009812; F:GO:0030761; P:GO:0032259
Mlong585_00405-RA	Ca2+ sensor (EF-Hand superfamily)	1455	20	2.90109e-92	59.36	1	F:GO:0005509
Mlong585_00406-RA	Ca2+ sensor (EF-Hand superfamily)	1932	20	8.33651e-82	51.52	2	F:GO:0005509; F:GO:0008270
Mlong585_00407-RA	Ca2+ sensor (EF-Hand superfamily)	936	20	1.49831e-48	70.48	1	F:GO:0005509
Mlong585_00408-RA	Ca2+ sensor (EF-Hand superfamily)	795	20	4.8164e-55	59.1	3	F:GO:0005509; F:GO:0008270; F:GO:0046872
Mlong585_00409-RA	Hydroxyindole-O-methyltransferase	1131	20	7.85613e-142	75.11	3	P:GO:0009812; F:GO:0030761; P:GO:0032259
Mlong585_00410-RA	Ca2+ sensor (EF-Hand superfamily)	1023	20	9.90454e-52	58.67	1	F:GO:0005509
Mlong585_00411-RA	---NA---	1467
Mlong585_00412-RA	---NA---	477
Mlong585_00413-RA	Ca2+ sensor (EF-Hand superfamily)	921	20	9.6083e-64	68.05	1	F:GO:0005509
Mlong585_00414-RA	uncharacterized protein LOC105169716 isoform X1	1101	20	7.46729e-104	68.29	2	C:GO:0005730; P:GO:0042254
Mlong585_00415-RA	---NA---	627
Mlong585_00416-RA	Hydroxyindole-O-methyltransferase	1083	20	8.80989e-138	74.94	5	F:GO:0008171; P:GO:0009812; P:GO:0019438; F:GO:0030761; P:GO:0032259
Mlong585_00417-RA	---NA---	765
Mlong585_00418-RA	Hydroxyindole-O-methyltransferase	612	20	5.34288e-70	73.85	3	F:GO:0008171; F:GO:0008757; P:GO:0019438
Mlong585_00419-RA	Ca2+ sensor (EF-Hand superfamily)	585	20	3.76245e-46	64.77	2	F:GO:0005509; F:GO:0046872
Mlong585_00420-RA	pathogenesis-related protein STH-2-like	480	20	6.0859e-79	72.18	2	P:GO:0006952; P:GO:0009607
Mlong585_00421-RA	pathogenesis-related protein STH-2-like	480	20	4.18894e-78	73.06	2	P:GO:0006952; P:GO:0009607
Mlong585_00422-RA	pathogenesis-related protein STH-2-like	651	20	2.42872e-78	73.01	2	P:GO:0006952; P:GO:0009607
Mlong585_00423-RA	pentatricopeptide repeat-containing protein At4g21190	1047	20	3.11692e-120	91.45	5	F:GO:0003723; F:GO:0004519; P:GO:0009451; C:GO:0043231; P:GO:0090305
Mlong585_00424-RA	Universal stress protein	531	20	5.67774e-41	55.09	1	P:GO:0006950
Mlong585_00425-RA	Ca2+ sensor (EF-Hand superfamily)	630	20	3.67509e-77	62.71	1	F:GO:0005509
Mlong585_00426-RA	Ca2+ sensor (EF-Hand superfamily)	480	20	5.72783e-48	72.26	1	F:GO:0005509
Mlong585_00427-RA	Ca2+ sensor (EF-Hand superfamily)	726	20	7.38472e-94	60.45	1	F:GO:0005509
Mlong585_00428-RA	Ca2+ sensor (EF-Hand superfamily)	627	20	1.42746e-82	58.9	1	F:GO:0005509
Mlong585_00429-RA	flavonoid 7-O-methyltransferase	972	20	0	72.07	3	F:GO:0008171; P:GO:0032259; F:GO:0046983
Mlong585_00430-RA	flavonoid 7-O-methyltransferase	711	20	4.70987e-116	68.87	3	F:GO:0008171; P:GO:0032259; F:GO:0046983
Mlong585_00431-RA	(RS)-norcoclaurine 6-O-methyltransferase-like	942	20	5.90139e-166	66.47	3	F:GO:0008171; P:GO:0032259; F:GO:0046983
Mlong585_00432-RA	(RS)-norcoclaurine 6-O-methyltransferase-like	468	20	7.89758e-31	54.82	1	F:GO:0016740
Mlong585_00433-RA	(RS)-norcoclaurine 6-O-methyltransferase-like	936	20	2.63739e-106	72.41	3	F:GO:0008171; P:GO:0032259; F:GO:0046983
Mlong585_00434-RA	histone-lysine N-methyltransferase family member SUVH9-like	1833	20	0	77.48	5	C:GO:0005634; C:GO:0005694; F:GO:0008270; F:GO:0018024; P:GO:0034968
Mlong585_00435-RA	late embryogenesis abundant protein group 9 protein	534	20	3.17904e-108	90.21	1	C:GO:0016021
Mlong585_00436-RA	transcription factor WER-like	711	20	1.69153e-94	65.51	2	F:GO:0003677; F:GO:0140110
Mlong585_00437-RA	haloacid dehalogenase-like hydrolase domain-containing protein At2g33255	756	20	7.14276e-122	82.72	3	C:GO:0009507; P:GO:0016311; F:GO:0050124
Mlong585_00438-RA	uncharacterized protein LOC105158623 isoform X1	897	20	5.02362e-76	54.41	2	C:GO:0016020; C:GO:0016021
Mlong585_00439-RA	WD40 repeat-containing protein	2461	20	0	82.28
Mlong585_00440-RA	probable indole-3-pyruvate monooxygenase YUCCA3	1308	20	0	84.85	5	F:GO:0004499; F:GO:0050660; F:GO:0050661; P:GO:0055114; F:GO:0103075
Mlong585_00441-RA	beta-glucuronosyltransferase GlcAT14A-like	1548	20	1.11086e-147	83.27	2	F:GO:0008375; C:GO:0016021
Mlong585_00442-RA	GATA transcription factor 1-like	771	20	8.34146e-77	66.92	1	F:GO:0005488
Mlong585_00443-RA	probable leucine-rich repeat receptor-like protein kinase At5g63930	1578	20	0	83.06	4	F:GO:0004674; F:GO:0005524; P:GO:0006468; C:GO:0016021
Mlong585_00444-RA	probable leucine-rich repeat receptor-like protein kinase At2g33170	1629	20	0	87.23	4	F:GO:0004674; F:GO:0005524; P:GO:0006468; C:GO:0016021
Mlong585_00445-RA	S-protein homolog 5	465	20	1.31863e-46	69.61	2	C:GO:0016020; C:GO:0016021
Mlong585_00446-RA	hypothetical protein CDL12_11818	3024	20	0	77.15
Mlong585_00447-RA	polyphenol oxidase I, chloroplastic-like	507	20	1.30899e-33	63.62	1	P:GO:0008152
Mlong585_00448-RA	polyphenol oxidase I, chloroplastic-like	576	20	8.75739e-66	64.74	1	P:GO:0008152
Mlong585_00449-RA	polyphenol oxidase, chloroplastic-like	1122	20	1.48608e-80	59.41	6	F:GO:0004097; P:GO:0008152; F:GO:0016491; P:GO:0046148; F:GO:0046872; P:GO:0055114
Mlong585_00450-RA	---NA---	753
Mlong585_00451-RA	inosine triphosphate pyrophosphatase	615	20	2.47694e-127	93.05	7	F:GO:0000166; C:GO:0005737; P:GO:0009117; P:GO:0009204; F:GO:0035529; F:GO:0046872; F:GO:0047429
Mlong585_00452-RA	polyphenol oxidase I, chloroplastic-like	1032	20	1.44889e-83	59.58	6	F:GO:0004097; P:GO:0008152; F:GO:0016491; P:GO:0046148; F:GO:0046872; P:GO:0055114
Mlong585_00453-RA	polyphenol oxidase I, chloroplastic-like	654	20	1.4689e-62	62.37	6	F:GO:0004097; P:GO:0008152; F:GO:0016491; P:GO:0046148; F:GO:0046872; P:GO:0055114
Mlong585_00454-RA	protein SIEVE ELEMENT OCCLUSION B	1518	20	4.71552e-127	58.89
Mlong585_00455-RA	protein SIEVE ELEMENT OCCLUSION B-like	2055	20	0	62.36
Mlong585_00456-RA	U-box domain-containing protein 4-like	534	6	0.000344464	93.33
Mlong585_00457-RA	---NA---	498
Mlong585_00458-RA	Inosine triphosphate pyrophosphatase	465	20	7.8518e-42	52.1	1	F:GO:0016787
Mlong585_00459-RA	probable pectate lyase 8	1308	20	0	93.96	4	C:GO:0016021; F:GO:0030570; P:GO:0045490; F:GO:0046872
Mlong585_00460-RA	probable pectate lyase 8	459	20	1.21697e-76	95.26	4	C:GO:0016021; F:GO:0030570; P:GO:0045490; F:GO:0046872
Mlong585_00461-RA	purple acid phosphatase 23	1689	20	0	83.19	4	F:GO:0003993; C:GO:0016021; P:GO:0016311; F:GO:0046872
Mlong585_00462-RA	UPF0481 protein At3g47200-like	1098	20	5.87645e-72	58.84	2	C:GO:0016020; C:GO:0016021
Mlong585_00463-RA	dual specificity protein kinase splB isoform X1	3345	20	0	57.49	2	F:GO:0004672; P:GO:0016310
Mlong585_00464-RA	3-ketoacyl-CoA thiolase 2, peroxisomal	1377	20	0	83.23	2	F:GO:0003988; P:GO:0008152
Mlong585_00465-RA	E3 ubiquitin-protein ligase RLIM isoform X2	2088	20	7.26709e-131	70.29	2	F:GO:0008270; F:GO:0016874
Mlong585_00466-RA	sm-like protein LSM5	534	20	5.94485e-36	61.24	1	C:GO:0120114
Mlong585_00467-RA	dihydroxy-acid dehydratase, chloroplastic	1995	20	0	87.28	8	F:GO:0004160; F:GO:0005507; P:GO:0009082; P:GO:0009553; P:GO:0009555; C:GO:0009570; P:GO:0009651; P:GO:0048364
Mlong585_00468-RA	chalcone synthase	474	20	3.27579e-77	91.37	2	P:GO:0009813; F:GO:0016210
Mlong585_00469-RA	chalcone synthase	699	20	4.93316e-90	73.25	2	P:GO:0009058; F:GO:0016747
Mlong585_00470-RA	chalcone synthase	645	20	6.34049e-95	77.27	2	P:GO:0009058; F:GO:0016747
Mlong585_00471-RA	chalcone synthase	561	20	2.59648e-49	69.54	2	P:GO:0008152; F:GO:0016746
Mlong585_00472-RA	histone acetyltransferase HAC1-like isoform X1	798	20	1.85035e-29	44.14	9	F:GO:0003712; F:GO:0004402; C:GO:0005634; P:GO:0006355; F:GO:0008270; P:GO:0016573; F:GO:0016740; F:GO:0016746; F:GO:0046872
Mlong585_00473-RA	protein SULFUR DEFICIENCY-INDUCED 1-like	945	20	2.81615e-162	79.21
Mlong585_00474-RA	putative vesicle-associated membrane protein 726	660	20	7.30213e-136	90.93	6	F:GO:0000149; F:GO:0005484; P:GO:0006887; P:GO:0006906; C:GO:0016021; C:GO:0031201
Mlong585_00475-RA	chromosome transmission fidelity protein 18 homolog	2988	20	0	72.92	1	F:GO:0005524
Mlong585_00476-RA	pre-mRNA-processing protein 40C isoform X1	2592	20	0	70.74
Mlong585_00477-RA	uncharacterized protein LOC105158647	741	20	1.73147e-67	55.97
Mlong585_00478-RA	non-lysosomal glucosylceramidase	1320	20	0	89.56	3	F:GO:0004348; P:GO:0006680; C:GO:0016020
Mlong585_00479-RA	L10-interacting MYB domain-containing protein-like	507	7	4.45845e-06	49.96
Mlong585_00480-RA	hypothetical protein CDL12_16597	954	20	1.31161e-61	54.38
Mlong585_00481-RA	glutathione reductase, chloroplastic	1614	20	0	92.79	9	F:GO:0004362; C:GO:0005623; P:GO:0006749; F:GO:0009055; P:GO:0022900; P:GO:0045454; F:GO:0050660; F:GO:0050661; P:GO:0098869
Mlong585_00482-RA	F-box protein At2g02240-like	666	20	1.13612e-94	64.15
Mlong585_00483-RA	---NA---	846
Mlong585_00484-RA	E3 ubiquitin-protein ligase PRT1	822	20	1.00439e-45	51.12	3	F:GO:0008270; F:GO:0016874; F:GO:0046872
Mlong585_00485-RA	Replication protein A 70 kDa DNA-binding subunit	957	6	1.19653e-07	46.79	7	F:GO:0003676; F:GO:0003723; F:GO:0003743; F:GO:0003824; P:GO:0006413; F:GO:0008483; F:GO:0030170
Mlong585_00486-RA	E3 ubiquitin-protein ligase PRT1	717	20	2.36909e-35	70.48	2	F:GO:0008270; F:GO:0016874
Mlong585_00487-RA	26S proteasome non-ATPase regulatory subunit 1 homolog A	1464	20	0	84.87	9	F:GO:0004175; C:GO:0005634; C:GO:0008540; C:GO:0016021; F:GO:0030234; C:GO:0034515; P:GO:0042176; P:GO:0043161; P:GO:0050790
Mlong585_00488-RA	26S proteasome non-ATPase regulatory subunit 1 homolog A	1784	20	0	89.76	9	F:GO:0004175; C:GO:0005634; C:GO:0008540; C:GO:0016021; F:GO:0030234; C:GO:0034515; P:GO:0042176; P:GO:0043161; P:GO:0050790
Mlong585_00489-RA	transcription factor FAMA-like isoform X1	759	20	1.29444e-80	70.62	1	F:GO:0005488
Mlong585_00490-RA	60S ribosomal protein L13a-4	632	20	3.60222e-139	96.85	3	F:GO:0003735; P:GO:0006412; C:GO:0015934
Mlong585_00491-RA	probable pectinesterase 29	1005	20	1.7376e-163	78.39	6	C:GO:0005576; C:GO:0005618; F:GO:0030599; P:GO:0042545; F:GO:0045330; P:GO:0045490
Mlong585_00492-RA	probable pectinesterase 29	981	20	2.46963e-134	70.06	2	F:GO:0016788; P:GO:0071555
Mlong585_00493-RA	probable pectinesterase 29	1074	20	2.35579e-100	60.54	8	C:GO:0005576; C:GO:0005618; F:GO:0016787; F:GO:0030599; P:GO:0042545; F:GO:0045330; P:GO:0045490; P:GO:0071555
Mlong585_00494-RA	probable pectinesterase 29	1008	20	1.3979e-118	73.28	2	F:GO:0016788; P:GO:0071555
Mlong585_00495-RA	probable pectinesterase 29	777	20	3.97573e-86	65.67	2	P:GO:0009987; F:GO:0016787
Mlong585_00496-RA	NADH dehydrogenase [ubiquinone] complex I, assembly factor 7 homolog	1320	20	0	88.53	3	C:GO:0005739; F:GO:0008168; P:GO:0032259
Mlong585_00497-RA	probable calcium-binding protein CML22 isoform X1	738	20	5.48271e-98	79.23	1	F:GO:0005509
Mlong585_00498-RA	nucleoprotein TPR	2940	20	0	68.85	2	C:GO:0009506; F:GO:0046872
Mlong585_00499-RA	BTB/POZ domain-containing protein At3g22104-like	918	20	4.49802e-100	63.14
Mlong585_00500-RA	ribonucleases P/MRP protein subunit POP1 isoform X1	2499	20	0	64.11	3	F:GO:0004540; P:GO:0008033; P:GO:0090501
Mlong585_00501-RA	ethylene-responsive transcription factor ERF062-like	567	20	9.92726e-23	67.4	5	F:GO:0003677; F:GO:0003700; C:GO:0005634; P:GO:0006351; P:GO:0006355
Mlong585_00502-RA	ethylene-responsive transcription factor ERF062	507	2	4.29188e-11	59.18
Mlong585_00503-RA	PLASMODESMATA CALLOSE-BINDING PROTEIN 3	603	20	3.05952e-63	72.45	1	C:GO:0016021
Mlong585_00504-RA	purple acid phosphatase 15 isoform X2	2127	20	0	79.09	3	F:GO:0003993; P:GO:0016311; F:GO:0046872
Mlong585_00505-RA	probable CCR4-associated factor 1 homolog 11	822	20	8.04571e-81	62.22	9	C:GO:0000932; F:GO:0003676; F:GO:0004535; C:GO:0016020; C:GO:0016021; P:GO:0017148; C:GO:0030015; P:GO:0043928; P:GO:0090503
Mlong585_00506-RA	UPF0481 protein At3g47200-like	702	20	1.73327e-32	52.62	2	C:GO:0016020; C:GO:0016021
Mlong585_00507-RA	UPF0481 protein At3g47200-like	627	20	7.27579e-47	69.55	1	C:GO:0016020
Mlong585_00508-RA	probable CCR4-associated factor 1 homolog 11	681	20	1.14423e-13	50.59	7	C:GO:0000932; F:GO:0003676; F:GO:0004535; P:GO:0017148; C:GO:0030015; P:GO:0043928; P:GO:0090503
Mlong585_00509-RA	probable CCR4-associated factor 1 homolog 9	615	20	8.62347e-17	45.05	1	F:GO:0003676
Mlong585_00510-RA	---NA---	627
Mlong585_00511-RA	UPF0481 protein At3g47200-like	795	20	1.6674e-42	65.77	1	C:GO:0016020
Mlong585_00512-RA	ER lumen protein-retaining receptor	1511	20	1.84081e-131	95.14	7	C:GO:0005789; C:GO:0005794; P:GO:0006621; P:GO:0010204; P:GO:0015031; C:GO:0016021; F:GO:0046923
Mlong585_00513-RA	UPF0481 protein At3g47200-like	1113	20	1.04623e-69	59.14	2	C:GO:0016020; C:GO:0016021
Mlong585_00514-RA	UPF0481 protein At3g47200-like	1113	20	5.77259e-57	49.97	2	C:GO:0016020; C:GO:0016021
Mlong585_00515-RA	UPF0481 protein At3g47200-like	579	20	4.67188e-32	47.39	2	C:GO:0016020; C:GO:0016021
Mlong585_00516-RA	IAA-amino acid hydrolase ILR1-like 3	537	20	2.23506e-37	73.81	3	P:GO:0008152; C:GO:0016020; F:GO:0016787
Mlong585_00517-RA	UPF0481 protein At3g47200-like	1311	20	2.73224e-82	54.83	2	C:GO:0016020; C:GO:0016021
Mlong585_00518-RA	UPF0481 protein At3g47200-like	1467	20	1.44225e-85	56.14	2	C:GO:0016020; C:GO:0016021
Mlong585_00519-RA	---NA---	597
Mlong585_00520-RA	putative late blight resistance protein homolog R1B-17	1656	20	2.06455e-66	57.52	1	F:GO:0043531
Mlong585_00521-RA	UPF0481 protein At3g47200-like	891	20	2.24186e-27	63.99	1	C:GO:0016020
Mlong585_00522-RA	dammarenediol II synthase-like	549	20	4.42889e-32	95.33	2	C:GO:0016021; F:GO:0016866
Mlong585_00523-RA	UPF0481 protein At3g47200-like	1362	20	2.81594e-91	54.4	2	C:GO:0016020; C:GO:0016021
Mlong585_00524-RA	UPF0481 protein At3g47200-like	777	20	6.22576e-20	72.56	1	C:GO:0016020
Mlong585_00525-RA	Retrovirus-related Pol polyprotein from transposon TNT 1-94	1482	20	6.30516e-128	57.61	4	F:GO:0003676; F:GO:0008270; P:GO:0015074; F:GO:0016787
Mlong585_00526-RA	UPF0481 protein At3g47200-like	792	20	4.59318e-65	61.4	2	C:GO:0016020; C:GO:0016021
Mlong585_00527-RA	putative S-adenosyl-L-methionine-dependent methyltransferase	918	20	1.43134e-144	71.05	5	F:GO:0008168; C:GO:0016020; C:GO:0016021; F:GO:0016740; P:GO:0032259
Mlong585_00528-RA	probable WRKY transcription factor 7	1180	20	4.23759e-159	76.51	4	F:GO:0003700; C:GO:0005634; P:GO:0006355; F:GO:0043565
Mlong585_00529-RA	UPF0481 protein At3g47200-like	1305	20	1.73172e-94	54.69	2	C:GO:0016020; C:GO:0016021
Mlong585_00530-RA	glutathione S-transferase zeta class-like isoform X1	1098	20	9.84351e-65	72.15	4	F:GO:0003824; C:GO:0005737; P:GO:0009072; C:GO:0016021
Mlong585_00531-RA	DNA glycosylase	489	20	6.47238e-70	75.82	2	P:GO:0006284; F:GO:0019104
Mlong585_00532-RA	glutathione S-transferase zeta class-like	585	20	4.38003e-34	77.85	3	F:GO:0003824; C:GO:0005737; P:GO:0009072
Mlong585_00533-RA	uncharacterized protein LOC105172486	1290	20	2.14789e-154	63.58	2	F:GO:0003824; P:GO:0006281
Mlong585_00534-RA	nucleolin 1-like	690	20	1.6915e-42	59.99	2	F:GO:0003676; F:GO:0003723
Mlong585_00535-RA	phytochrome E isoform X2	600	20	1.44733e-20	64.87	11	F:GO:0000155; P:GO:0000160; C:GO:0005622; P:GO:0006355; P:GO:0009584; P:GO:0009585; F:GO:0009881; P:GO:0017006; P:GO:0018298; P:GO:0023014; F:GO:0042803
Mlong585_00536-RA	troponin T, fast skeletal muscle	1101	20	1.39243e-148	71.82	1	F:GO:0003676
Mlong585_00537-RA	UBX domain-containing protein 1	453	20	4.37307e-16	89.4	2	F:GO:0003676; C:GO:0005829
Mlong585_00538-RA	DNA glycosylase	1296	20	5.32145e-108	57.54	4	F:GO:0003824; P:GO:0006281; P:GO:0006284; F:GO:0019104
Mlong585_00539-RA	troponin T, fast skeletal muscle	1290	20	0	82.69	1	F:GO:0003676
Mlong585_00540-RA	UV radiation resistance-associated gene protein isoform X1	1282	20	1.33231e-174	74	2	P:GO:0006810; C:GO:0044444
Mlong585_00541-RA	TBC1 domain family member 13	1551	20	0	80.23
Mlong585_00542-RA	derlin-2.2	1257	20	3.1768e-78	89.64	2	C:GO:0005789; C:GO:0016021
Mlong585_00543-RA	Histidine kinase-like ATPase, C-terminal domain containing protein	8040	20	0	66.61
Mlong585_00544-RA	alkaline ceramidase 3-like	768	20	3.99773e-170	92.18	4	P:GO:0006672; C:GO:0016021; F:GO:0017040; F:GO:0102121
Mlong585_00545-RA	---NA---	537
Mlong585_00546-RA	ubiquitin-conjugating enzyme E2 variant 1D	606	20	2.20434e-83	76.83	6	C:GO:0005634; C:GO:0005829; P:GO:0006301; F:GO:0031625; F:GO:0061630; P:GO:0070534
Mlong585_00547-RA	ubiquitin-conjugating enzyme E2 variant 1D	525	20	2.63036e-83	84.47	7	C:GO:0005634; C:GO:0005737; P:GO:0006301; F:GO:0016874; F:GO:0031625; F:GO:0061630; P:GO:0070534
Mlong585_00548-RA	ubiquitin-conjugating enzyme E2 variant 1D	552	20	6.8499e-97	97.91	7	C:GO:0005634; C:GO:0005737; P:GO:0006301; F:GO:0016874; F:GO:0031625; F:GO:0061630; P:GO:0070534
Mlong585_00549-RA	probable methionine--tRNA ligase	1827	20	0	85.19	5	F:GO:0000049; F:GO:0004825; F:GO:0005524; C:GO:0005829; P:GO:0006431
Mlong585_00550-RA	methyltransferase-like protein 13	2253	20	0	68.93	2	F:GO:0003824; P:GO:0008152
Mlong585_00551-RA	stress response protein NST1-like	1332	20	3.54023e-169	68.65	3	F:GO:0008168; F:GO:0016740; P:GO:0032259
Mlong585_00552-RA	probable magnesium transporter NIPA2	984	20	9.45736e-147	82.88	5	C:GO:0005769; C:GO:0005886; F:GO:0015095; C:GO:0016021; P:GO:1903830
Mlong585_00553-RA	protein ECERIFERUM 26-like	1344	20	8.41744e-178	68.27	1	F:GO:0016747
Mlong585_00554-RA	DNA ligase 1-like	1180	20	4.41428e-56	56.72	1	F:GO:0004386
Mlong585_00555-RA	glycine-rich RNA-binding protein 2, mitochondrial-like	559	20	1.42101e-45	80.28	5	F:GO:0003677; F:GO:0003723; P:GO:0006970; P:GO:0009409; F:GO:0043167
Mlong585_00556-RA	serine hydroxymethyltransferase 4	1726	20	0	97.06	6	F:GO:0004372; F:GO:0008168; P:GO:0019264; F:GO:0030170; P:GO:0032259; P:GO:0035999
Mlong585_00557-RA	S-adenosylhomocysteine hydrolase	1760	20	0	96.63	4	F:GO:0004013; P:GO:0006730; P:GO:0019510; F:GO:0051287
Mlong585_00558-RA	heat stress transcription factor A-5	1326	20	0	75.85	4	F:GO:0003700; C:GO:0005634; P:GO:0006355; F:GO:0043565
Mlong585_00559-RA	histidine protein methyltransferase 1 homolog	1068	20	7.79049e-119	72.22	1	F:GO:0008168
Mlong585_00560-RA	selenium-binding protein 1-like	1428	20	0	91.12	1	F:GO:0008430
Mlong585_00561-RA	receptor-like kinase TMK4	2682	20	0	83.84	7	F:GO:0004674; F:GO:0005524; C:GO:0005794; C:GO:0005886; P:GO:0006468; C:GO:0009506; C:GO:0016021
Mlong585_00562-RA	WW domain-binding protein 4 isoform X2	525	2	0.00046134	52.63
Mlong585_00563-RA	crocetin glucosyltransferase, chloroplastic-like	1368	20	0	76.29	3	P:GO:0009718; P:GO:0043473; F:GO:0102816
Mlong585_00564-RA	crocetin glucosyltransferase, chloroplastic-like	1476	20	3.72868e-168	63.17	2	F:GO:0016758; C:GO:0043231
Mlong585_00565-RA	5-oxoprolinase	3801	20	0	92.89	4	C:GO:0005829; P:GO:0006751; C:GO:0009506; F:GO:0017168
Mlong585_00566-RA	prolyl 4-hydroxylase 1	1058	20	7.70328e-155	77.01	6	F:GO:0005506; C:GO:0016020; F:GO:0016705; F:GO:0031418; F:GO:0051213; P:GO:0055114
Mlong585_00567-RA	---NA---	2019
Mlong585_00568-RA	protein CMSS1	603	20	5.70799e-63	84	3	F:GO:0004386; C:GO:0005634; C:GO:0030686
Mlong585_00569-RA	pirin	867	20	0	92.41	2	F:GO:0008127; P:GO:0055114
Mlong585_00570-RA	ras-related protein RABA5c-like	828	20	6.59704e-71	98.86	2	F:GO:0003924; F:GO:0005525
Mlong585_00571-RA	sulfite reductase [ferredoxin], chloroplastic-like	2097	20	0	92.75	12	F:GO:0003677; P:GO:0006275; P:GO:0006323; F:GO:0016002; P:GO:0019419; P:GO:0019424; F:GO:0020037; C:GO:0042644; P:GO:0045892; F:GO:0046872; F:GO:0050311; F:GO:0051539
Mlong585_00572-RA	basic helix-loop-helix transcription factor	501	3	8.7033e-13	66.33	1	F:GO:0046983
Mlong585_00573-RA	60S ribosomal protein L27	513	20	1.84426e-88	96.33	3	F:GO:0003735; P:GO:0006412; C:GO:0022625
Mlong585_00574-RA	60S ribosomal protein L27	639	20	1.0493e-25	92.08	4	F:GO:0003735; P:GO:0006412; F:GO:0016746; C:GO:0022625
Mlong585_00575-RA	pirin	867	20	0	92.22	2	F:GO:0008127; P:GO:0055114
Mlong585_00576-RA	ras-related protein RABA5c-like	537	20	2.06617e-72	98.06	2	F:GO:0003924; F:GO:0005525
Mlong585_00577-RA	sulfite reductase 1 [ferredoxin], chloroplastic	2028	20	0	93.4	12	F:GO:0003677; P:GO:0006275; P:GO:0006323; F:GO:0016002; P:GO:0019419; P:GO:0019424; F:GO:0020037; C:GO:0042644; P:GO:0045892; F:GO:0046872; F:GO:0050311; F:GO:0051539
Mlong585_00578-RA	transcription factor bHLH128-like isoform X2	495	20	1.76428e-94	79.95	1	F:GO:0046983
Mlong585_00579-RA	transcription factor bHLH128-like	495	20	1.02662e-22	51.57	8	F:GO:0001046; F:GO:0001228; C:GO:0005634; P:GO:0006366; P:GO:0010629; P:GO:0045944; F:GO:0046983; P:GO:0071215
Mlong585_00580-RA	60S ribosomal protein L27	513	20	1.84426e-88	96.33	3	F:GO:0003735; P:GO:0006412; C:GO:0022625
Mlong585_00581-RA	60S ribosomal protein L27	639	20	9.43337e-27	92.07	4	F:GO:0003735; P:GO:0006412; F:GO:0016746; C:GO:0022625
Mlong585_00582-RA	---NA---	504
Mlong585_00583-RA	auxin-induced protein PCNT115-like	1035	20	0	86.17	2	F:GO:0016491; P:GO:0055114
Mlong585_00584-RA	---NA---	1032
Mlong585_00585-RA	auxin-induced protein PCNT115-like	1213	20	0	88.5	2	F:GO:0016491; P:GO:0055114
Mlong585_00586-RA	uncharacterized protein LOC111400758	774	15	6.65812e-07	48.54
Mlong585_00587-RA	auxin-induced protein PCNT115-like	1686	20	0	86.97	2	F:GO:0016491; P:GO:0055114
Mlong585_00588-RA	auxin-induced protein PCNT115-like	1209	20	0	87.33	2	F:GO:0016491; P:GO:0055114
Mlong585_00589-RA	DNA topoisomerase 3-beta isoform X1	4368	20	0	91.88	4	F:GO:0003677; F:GO:0003917; P:GO:0006265; C:GO:0016021
Mlong585_00590-RA	probable beta-D-xylosidase 7	1296	20	0	74.5	2	F:GO:0004553; P:GO:0008152
Mlong585_00591-RA	---NA---	459
Mlong585_00592-RA	probable beta-D-xylosidase 7	2376	20	0	72.97	1	F:GO:0016787
Mlong585_00593-RA	probable beta-D-xylosidase 7	2355	20	0	73.62	1	F:GO:0016787
Mlong585_00594-RA	probable beta-D-xylosidase 7	2340	20	0	78.31	4	F:GO:0004553; C:GO:0005618; P:GO:0005975; C:GO:0016020
Mlong585_00595-RA	2,3-bisphosphoglycerate-dependent phosphoglycerate mutase	1343	20	0	87.75	2	F:GO:0004619; P:GO:0006096
Mlong585_00596-RA	probable glucan 1,3-beta-glucosidase A	1362	20	0	76.22	4	F:GO:0004553; P:GO:0005975; P:GO:0007015; F:GO:0051015
Mlong585_00597-RA	C1-like protein	534	20	2.71428e-58	81.72
Mlong585_00598-RA	dirigent protein 21-like	630	20	1.43992e-36	64.87	2	C:GO:0005576; C:GO:0048046
Mlong585_00599-RA	DNA topoisomerase 3-beta isoform X1	600	20	1.8811e-22	61.65	6	F:GO:0003676; F:GO:0003677; F:GO:0003916; F:GO:0003917; P:GO:0006265; F:GO:0016853
Mlong585_00600-RA	pre-mRNA-splicing factor cwf23	825	20	8.40153e-132	82.71	1	C:GO:0009507
Mlong585_00601-RA	E3 ubiquitin-protein ligase RHA2B-like	489	20	5.64238e-58	61.96	2	C:GO:0016020; F:GO:0046872
Mlong585_00602-RA	membrane-anchored ubiquitin-fold protein 6-like	519	20	6.8235e-39	56.67	2	C:GO:0005886; C:GO:0016020
Mlong585_00603-RA	protein FANTASTIC FOUR 3-like	504	20	3.34549e-20	73.93
Mlong585_00604-RA	heavy metal-associated isoprenylated plant protein 24-like	450	20	1.72157e-81	86	4	C:GO:0005737; P:GO:0030001; F:GO:0046914; P:GO:0046916
Mlong585_00605-RA	low affinity sulfate transporter 3-like	1788	20	0	77.8	3	F:GO:0008271; C:GO:0016021; P:GO:1902358
Mlong585_00606-RA	sulfate transporter 1.3-like	1926	20	0	78.78	4	C:GO:0005886; F:GO:0008271; C:GO:0016021; P:GO:1902358
Mlong585_00607-RA	somatic embryogenesis receptor kinase 2	1779	20	0	89.74	6	F:GO:0004674; F:GO:0005102; F:GO:0005524; P:GO:0006468; P:GO:0007165; C:GO:0016021
Mlong585_00608-RA	ARM-repeat/Tetratricopeptide repeat (TPR)-containing protein	1590	20	0	75.5	1	C:GO:0044464
Mlong585_00609-RA	laccase-14-like	1677	20	0	67.6	1	F:GO:0016491
Mlong585_00610-RA	Multicopper oxidase	780	20	1.46156e-75	78.97	5	F:GO:0005507; P:GO:0046274; C:GO:0048046; F:GO:0052716; P:GO:0055114
Mlong585_00611-RA	laccase-14-like	1686	20	0	67.19	8	F:GO:0005507; C:GO:0005576; F:GO:0016491; P:GO:0046274; F:GO:0046872; C:GO:0048046; F:GO:0052716; P:GO:0055114
Mlong585_00612-RA	Multicopper oxidase	1734	20	0	81.71	6	F:GO:0005507; C:GO:0016020; P:GO:0046274; C:GO:0048046; F:GO:0052716; P:GO:0055114
Mlong585_00613-RA	---NA---	1803
Mlong585_00614-RA	laccase-14-like	480	20	3.00162e-43	72.2	4	C:GO:0005576; P:GO:0008152; F:GO:0016491; F:GO:0046872
Mlong585_00615-RA	laccase-14-like	477	20	3.73002e-37	80.68	6	F:GO:0005507; C:GO:0016021; P:GO:0046274; C:GO:0048046; F:GO:0052716; P:GO:0055114
Mlong585_00616-RA	PREDICTED: uncharacterized protein LOC103699777, partial	1242	20	7.85568e-62	65.23	1	F:GO:0005488
Mlong585_00617-RA	Multicopper oxidase	546	20	1.26724e-31	62.39	6	F:GO:0005507; C:GO:0016021; P:GO:0046274; C:GO:0048046; F:GO:0052716; P:GO:0055114
Mlong585_00618-RA	Multicopper oxidase	1614	20	0	82.92	5	F:GO:0005507; P:GO:0046274; C:GO:0048046; F:GO:0052716; P:GO:0055114
Mlong585_00619-RA	Multicopper oxidase	1158	20	5.00808e-155	67.1	4	C:GO:0005576; P:GO:0008152; F:GO:0016491; F:GO:0046872
Mlong585_00620-RA	Multicopper oxidase	1818	20	0	74.65	5	F:GO:0005507; P:GO:0046274; C:GO:0048046; F:GO:0052716; P:GO:0055114
Mlong585_00621-RA	Multicopper oxidase	756	20	3.75843e-125	82.38	5	F:GO:0005507; P:GO:0046274; C:GO:0048046; F:GO:0052716; P:GO:0055114
Mlong585_00622-RA	Multicopper oxidase	1017	20	2.02549e-161	79.68	5	F:GO:0005507; P:GO:0046274; C:GO:0048046; F:GO:0052716; P:GO:0055114
Mlong585_00623-RA	Multicopper oxidase	1533	20	0	73.03	4	C:GO:0005576; P:GO:0008152; F:GO:0016491; F:GO:0046872
Mlong585_00624-RA	dirigent protein 21-like	558	20	7.83636e-49	64.6	2	C:GO:0005576; C:GO:0048046
Mlong585_00625-RA	laccase-14-like	1656	20	0	74.65	5	F:GO:0005507; P:GO:0046274; C:GO:0048046; F:GO:0052716; P:GO:0055114
Mlong585_00626-RA	putative Ulp1 protease family catalytic domain, putative transposase, Ptta/En/Spm, plant	479	20	4.83676e-13	54.23	2	P:GO:0006508; F:GO:0008234
Mlong585_00627-RA	laccase-14-like	1662	20	0	74.36	4	C:GO:0005576; P:GO:0008152; F:GO:0016722; F:GO:0046872
Mlong585_00628-RA	Multicopper oxidase	1752	20	0	75.87	6	F:GO:0005507; F:GO:0016722; P:GO:0046274; C:GO:0048046; F:GO:0052716; P:GO:0055114
Mlong585_00629-RA	Multicopper oxidase	1842	20	0	74.74	4	C:GO:0005576; P:GO:0008152; F:GO:0016491; F:GO:0046872
Mlong585_00630-RA	Multicopper oxidase	2187	20	0	67.11	8	F:GO:0005507; C:GO:0005576; F:GO:0016491; P:GO:0046274; F:GO:0046872; C:GO:0048046; F:GO:0052716; P:GO:0055114
Mlong585_00631-RA	Multicopper oxidase	1341	20	1.84711e-109	53.54	11	F:GO:0005507; C:GO:0005576; C:GO:0016020; C:GO:0016021; F:GO:0016491; F:GO:0016722; P:GO:0046274; F:GO:0046872; C:GO:0048046; F:GO:0052716; P:GO:0055114
Mlong585_00632-RA	Multicopper oxidase	1611	20	0	73.81	5	F:GO:0005507; P:GO:0046274; C:GO:0048046; F:GO:0052716; P:GO:0055114
Mlong585_00633-RA	Multicopper oxidase	1749	20	0	73.57	4	C:GO:0005576; P:GO:0008152; F:GO:0016491; F:GO:0046872
Mlong585_00634-RA	laccase-14-like	483	20	8.51084e-60	69.51	4	C:GO:0005576; P:GO:0008152; F:GO:0016491; F:GO:0046872
Mlong585_00635-RA	Multicopper oxidase	852	20	8.47349e-112	68.63	4	C:GO:0005576; P:GO:0008152; F:GO:0016491; F:GO:0046872
Mlong585_00636-RA	glycine-rich RNA-binding protein 2, mitochondrial-like	531	20	2.86585e-25	78.11	1	F:GO:0003723
Mlong585_00637-RA	Multicopper oxidase	852	20	8.47349e-112	68.63	4	C:GO:0005576; P:GO:0008152; F:GO:0016491; F:GO:0046872
Mlong585_00638-RA	Multicopper oxidase	1518	20	0	72.92	4	C:GO:0005576; P:GO:0008152; F:GO:0016722; F:GO:0046872
Mlong585_00639-RA	Multicopper oxidase	1746	20	0	72.99	4	C:GO:0005576; P:GO:0008152; F:GO:0016491; F:GO:0046872
Mlong585_00640-RA	laccase-15-like	1176	20	9.9878e-57	62.96	4	C:GO:0005576; P:GO:0008152; F:GO:0016491; F:GO:0046872
Mlong585_00641-RA	Multicopper oxidase	2049	20	0	71.13	4	C:GO:0005576; P:GO:0008152; F:GO:0016491; F:GO:0046872
Mlong585_00642-RA	laccase-14-like	684	20	2.25308e-46	64.08	8	F:GO:0005507; C:GO:0005576; F:GO:0016491; P:GO:0046274; F:GO:0046872; C:GO:0048046; F:GO:0052716; P:GO:0055114
Mlong585_00643-RA	Multicopper oxidase	483	20	4.15028e-30	72.07	4	C:GO:0005576; P:GO:0008152; F:GO:0016491; F:GO:0046872
Mlong585_00644-RA	Multicopper oxidase	1659	20	0	79.56	6	F:GO:0005507; F:GO:0016722; P:GO:0046274; C:GO:0048046; F:GO:0052716; P:GO:0055114
Mlong585_00645-RA	Multicopper oxidase	462	20	1.95757e-51	70.12	4	C:GO:0005576; P:GO:0008152; F:GO:0016491; F:GO:0046872
Mlong585_00646-RA	uncharacterized oxidoreductase At4g09670-like	1251	20	0	73.15	1	F:GO:0016491
Mlong585_00647-RA	16.9 kDa class I heat shock protein 1-like	504	20	2.51153e-41	73.23	1	F:GO:0008270
Mlong585_00648-RA	uncharacterized aarF domain-containing protein kinase At1g71810, chloroplastic isoform X1	2193	20	0	77.73	7	F:GO:0004672; F:GO:0005524; P:GO:0006468; C:GO:0009507; F:GO:0015434; F:GO:0016787; P:GO:0070574
Mlong585_00649-RA	NAC domain-containing protein 17-like	1701	20	0	69.81	1	C:GO:0016020
Mlong585_00650-RA	NAC domain-containing protein 17-like	1722	20	0	64.08	6	F:GO:0003677; C:GO:0005634; P:GO:0006351; P:GO:0006355; C:GO:0016020; C:GO:0016021
Mlong585_00651-RA	sphinganine C4-monooxygenase 1-like	774	20	2.98889e-177	93.13	5	F:GO:0004497; F:GO:0005506; P:GO:0008610; C:GO:0016021; P:GO:0055114
Mlong585_00652-RA	pentatricopeptide repeat-containing protein At1g34160	1746	20	0	82.31	6	F:GO:0003723; F:GO:0004519; C:GO:0005739; F:GO:0008270; P:GO:0080156; P:GO:0090305
Mlong585_00653-RA	tRNA pseudouridine(38/39) synthase isoform X1	1656	20	0	65.28	4	P:GO:0001522; P:GO:0008033; F:GO:0016853; C:GO:0044424
Mlong585_00654-RA	programmed cell death protein 4	2169	20	0	81.37	5	F:GO:0003743; C:GO:0005829; P:GO:0006413; P:GO:0009646; P:GO:0090549
Mlong585_00655-RA	eukaryotic translation initiation factor 5B-like	1560	20	1.84561e-86	71.9	3	F:GO:0016787; F:GO:0097159; F:GO:1901363
Mlong585_00656-RA	eukaryotic translation initiation factor 5B-like	909	14	8.31116e-09	78.25	4	F:GO:0003743; F:GO:0003924; F:GO:0005525; P:GO:0006413
Mlong585_00657-RA	eukaryotic translation initiation factor 5B-like	2542	20	0	93.25	4	F:GO:0003743; F:GO:0003924; F:GO:0005525; P:GO:0006413
Mlong585_00658-RA	hypothetical protein CDL12_25484	456	20	2.7933e-58	82.56	1	C:GO:0016021
Mlong585_00659-RA	WD repeat-containing protein	462	20	1.19873e-26	82.03	2	C:GO:0005783; C:GO:0016021
Mlong585_00660-RA	ras-related protein Rab7	678	20	6.81192e-145	96.46	4	F:GO:0003924; F:GO:0005525; C:GO:0005886; P:GO:0015031
Mlong585_00661-RA	probable acyl-activating enzyme 1, peroxisomal	3201	20	5.2666e-151	77.65	3	C:GO:0005777; P:GO:0006629; F:GO:0008756
Mlong585_00662-RA	hypothetical protein CDL12_20660	1770	20	0	73.42
Mlong585_00663-RA	---NA---	471
Mlong585_00664-RA	protein argonaute 2-like	714	20	6.61549e-32	57.42	2	F:GO:0003676; P:GO:0031047
Mlong585_00665-RA	hypoxanthine-guanine phosphoribosyltransferase	564	20	2.61627e-101	85.53	7	F:GO:0000166; F:GO:0004422; C:GO:0005737; P:GO:0006166; P:GO:0032264; F:GO:0046872; F:GO:0052657
Mlong585_00666-RA	DEAD-box ATP-dependent RNA helicase 39	2046	20	0	81.8	3	F:GO:0003676; F:GO:0004386; F:GO:0005524
Mlong585_00667-RA	type IV inositol polyphosphate 5-phosphatase 3 isoform X1	1998	20	0	71.96	1	F:GO:0046030
Mlong585_00668-RA	carboxypeptidase SOL1	1041	20	0	79.83	7	F:GO:0004181; F:GO:0004185; C:GO:0005615; P:GO:0006518; F:GO:0008270; C:GO:0016021; P:GO:0016485
Mlong585_00669-RA	protein GIGANTEA isoform X1	3441	20	0	62.25	1	P:GO:2000028
Mlong585_00670-RA	programmed cell death protein 4	570	20	2.39477e-79	79.47	3	C:GO:0005829; P:GO:0009646; P:GO:0090549
Mlong585_00671-RA	eukaryotic translation initiation factor 5B-like	1443	20	2.6516e-50	53.56	4	F:GO:0003743; F:GO:0003924; F:GO:0005525; P:GO:0006413
Mlong585_00672-RA	eukaryotic translation initiation factor 5B-like	912	14	8.35108e-09	76.74	4	F:GO:0003743; F:GO:0003924; F:GO:0005525; P:GO:0006413
Mlong585_00673-RA	eukaryotic translation initiation factor 5B-like	2542	20	0	94.44	4	F:GO:0003743; F:GO:0003924; F:GO:0005525; P:GO:0006413
Mlong585_00674-RA	hypothetical protein CDL12_25484	456	20	2.7933e-58	82.56	1	C:GO:0016021
Mlong585_00675-RA	ras-related protein Rab7	678	20	6.81192e-145	96.46	4	F:GO:0003924; F:GO:0005525; C:GO:0005886; P:GO:0015031
Mlong585_00676-RA	probable acyl-activating enzyme 1, peroxisomal	2682	20	2.44537e-122	82.57	4	F:GO:0003987; P:GO:0008152; F:GO:0008756; P:GO:0009555
Mlong585_00677-RA	hypothetical protein CDL12_20660	1770	20	0	73.71
Mlong585_00678-RA	protein argonaute 2-like	714	20	1.63355e-33	57.78	2	F:GO:0003676; P:GO:0031047
Mlong585_00679-RA	hypoxanthine-guanine phosphoribosyltransferase	507	20	7.16045e-78	84.99	7	F:GO:0000166; F:GO:0004422; C:GO:0005737; P:GO:0006166; P:GO:0032264; F:GO:0046872; F:GO:0052657
Mlong585_00680-RA	DEAD-box ATP-dependent RNA helicase 39	2046	20	0	81.62	3	F:GO:0003676; F:GO:0004386; F:GO:0005524
Mlong585_00681-RA	type IV inositol polyphosphate 5-phosphatase 3 isoform X2	2055	20	0	69.22	1	F:GO:0046030
Mlong585_00682-RA	carboxypeptidase SOL1	1170	20	0	75.47	7	F:GO:0004181; F:GO:0004185; C:GO:0005615; P:GO:0006518; F:GO:0008270; C:GO:0016021; P:GO:0016485
Mlong585_00683-RA	protein GIGANTEA-like	2868	20	0	62.5	1	P:GO:2000028
Mlong585_00684-RA	UDP-galactose transporter 2-like	1053	20	3.16912e-161	80.45	3	F:GO:0005338; C:GO:0016021; P:GO:0090480
Mlong585_00685-RA	serine/threonine-protein phosphatase 7 long form homolog	2313	20	1.62257e-17	46.23	2	C:GO:0016020; C:GO:0016021
Mlong585_00686-RA	uncharacterized protein LOC110712575	1074	3	1.13499e-05	44.77
Mlong585_00687-RA	---NA---	1281
Mlong585_00688-RA	UDP-galactose transporter 2-like	1053	20	5.65986e-161	80.26	3	F:GO:0005338; C:GO:0016021; P:GO:0090480
Mlong585_00689-RA	serine/threonine-protein phosphatase 7 long form homolog	2352	20	5.66988e-16	45.07	2	C:GO:0016020; C:GO:0016021
Mlong585_00690-RA	uncharacterized protein LOC110712575	1074	3	4.4873e-06	45.04
Mlong585_00691-RA	---NA---	1653
Mlong585_00692-RA	probable acyl-activating enzyme 1, peroxisomal	1647	20	0	84.91	2	P:GO:0008152; F:GO:0008756
Mlong585_00693-RA	probable acyl-activating enzyme 1, peroxisomal	510	20	5.1512e-79	72.38	2	F:GO:0016405; F:GO:0016878
Mlong585_00694-RA	probable acyl-activating enzyme 1, peroxisomal	1662	20	0	83.51	2	P:GO:0008152; F:GO:0008756
Mlong585_00695-RA	BTB/POZ domain-containing protein At2g30600	2418	20	0	84.14	5	C:GO:0005737; C:GO:0019005; P:GO:0030162; F:GO:0031625; P:GO:0043161
Mlong585_00696-RA	G2/mitotic-specific cyclin-2	1302	20	0	74.07	1	C:GO:0005634
Mlong585_00697-RA	U-box domain-containing protein 15	1881	20	0	81.55	4	F:GO:0004842; P:GO:0007166; P:GO:0016567; F:GO:0016874
Mlong585_00698-RA	Catalase isozyme 1	1257	20	4.53341e-107	56.69	3	P:GO:0006351; P:GO:0007049; C:GO:0070176
Mlong585_00699-RA	---NA---	924
Mlong585_00700-RA	catalase isozyme 1	1421	20	0	92.01	18	F:GO:0004096; C:GO:0005618; C:GO:0005739; C:GO:0005777; P:GO:0006995; P:GO:0009416; P:GO:0009737; C:GO:0009941; P:GO:0009970; P:GO:0016036; F:GO:0020037; C:GO:0022626; P:GO:0042542; P:GO:0042744; P:GO:0046686; F:GO:0050897; P:GO:0055114; P:GO:0098869
Mlong585_00701-RA	probable serine/threonine-protein kinase NAK isoform X2	1074	20	2.61856e-160	70.98	5	F:GO:0000166; F:GO:0004675; C:GO:0005886; P:GO:0006468; P:GO:0007166
Mlong585_00702-RA	serine/threonine-protein kinase CDL1-like	1068	20	0	83.79	5	F:GO:0004675; F:GO:0005524; C:GO:0005886; P:GO:0006468; P:GO:0007178
Mlong585_00703-RA	---NA---	510
Mlong585_00704-RA	bromodomain-containing protein 9-like	1881	20	0	70.27
Mlong585_00705-RA	transport and Golgi organization 2 homolog	1108	20	3.58763e-162	83.28
Mlong585_00706-RA	HMG1/2-like protein	571	20	1.05969e-57	85.1	2	F:GO:0003677; C:GO:0005634
Mlong585_00707-RA	coiled-coil domain-containing protein 115	930	20	6.63839e-49	72.87	2	C:GO:0042406; F:GO:0051082
Mlong585_00708-RA	U-box domain-containing protein 44-like	2442	20	0	85.84	3	F:GO:0004842; P:GO:0016567; F:GO:0016874
Mlong585_00709-RA	F-box/kelch-repeat protein At5g42350-like	1710	20	0	80.79
Mlong585_00710-RA	probable protein phosphatase 2C 27	804	20	4.78972e-108	80.49	8	F:GO:0004722; C:GO:0005634; C:GO:0005737; P:GO:0006470; P:GO:0009414; P:GO:0009737; F:GO:0046872; P:GO:0061416
Mlong585_00711-RA	probable protein phosphatase 2C 27	1155	20	0	85.46	3	F:GO:0004722; P:GO:0006470; F:GO:0046872
Mlong585_00712-RA	pentatricopeptide repeat-containing protein At5g47360-like	1386	20	0	70.93
Mlong585_00713-RA	coiled-coil domain-containing protein 115 isoform X1	873	20	1.14295e-57	57.51	2	C:GO:0042406; F:GO:0051082
Mlong585_00714-RA	U-box domain-containing protein 44-like	2442	20	0	85.73	3	F:GO:0004842; P:GO:0016567; F:GO:0016874
Mlong585_00715-RA	F-box/kelch-repeat protein At5g42350-like	1710	20	0	80.79
Mlong585_00716-RA	probable protein phosphatase 2C 27	861	20	2.92253e-108	80.47	8	F:GO:0004722; C:GO:0005634; C:GO:0005737; P:GO:0006470; P:GO:0009414; P:GO:0009737; F:GO:0046872; P:GO:0061416
Mlong585_00717-RA	probable protein phosphatase 2C 27	1155	20	0	85.46	3	F:GO:0004722; P:GO:0006470; F:GO:0046872
Mlong585_00718-RA	pentatricopeptide repeat-containing protein At5g47360-like	1386	20	0	71.02
Mlong585_00719-RA	Cytochrome P450 CYP2 subfamily	969	20	1.20409e-131	72.13	3	C:GO:0016020; F:GO:0016491; F:GO:0046872
Mlong585_00720-RA	zeatin O-glucosyltransferase-like	498	20	5.41415e-40	61.11	4	P:GO:0008152; F:GO:0016740; F:GO:0016757; F:GO:0016758
Mlong585_00721-RA	zeatin O-glucosyltransferase-like	1401	20	1.05805e-179	70.65	1	F:GO:0016740
Mlong585_00722-RA	zeatin O-glucosyltransferase-like	534	20	1.60071e-71	74.64	1	F:GO:0016757
Mlong585_00723-RA	MLO protein homolog 1-like	1050	20	9.82951e-87	78.08	4	F:GO:0005516; P:GO:0006952; P:GO:0009607; C:GO:0016021
Mlong585_00724-RA	Localized to the inner membrane of the chloroplast	750	20	6.74805e-88	80.83	1	C:GO:0016021
Mlong585_00725-RA	glyceraldehyde-3-phosphate dehydrogenase B, chloroplastic	1356	20	0	92.82	5	P:GO:0006006; F:GO:0016620; F:GO:0050661; F:GO:0051287; P:GO:0055114
Mlong585_00726-RA	F-box protein At1g20360-like	1074	20	6.42227e-48	43.93	14	F:GO:0000166; F:GO:0003677; F:GO:0004672; F:GO:0004674; F:GO:0005524; C:GO:0005634; P:GO:0006351; P:GO:0006355; P:GO:0006468; C:GO:0016020; C:GO:0016021; F:GO:0016301; P:GO:0016310; F:GO:0016740
Mlong585_00727-RA	putative F-box/kelch-repeat protein At1g20790	987	16	3.02577e-31	48.18	14	F:GO:0000166; F:GO:0003677; F:GO:0004672; F:GO:0004674; F:GO:0005524; C:GO:0005634; P:GO:0006351; P:GO:0006355; P:GO:0006468; C:GO:0016020; C:GO:0016021; F:GO:0016301; P:GO:0016310; F:GO:0016740
Mlong585_00728-RA	putative F-box/kelch-repeat protein At1g20790	477	20	1.30545e-21	48.1
Mlong585_00729-RA	putative F-box/kelch-repeat protein At1g20790	570	10	1.15829e-21	50.68
Mlong585_00730-RA	hypothetical protein MIMGU_mgv1a019776mg	498	1	3.17255e-08	53.91
Mlong585_00731-RA	70 kDa peptidyl-prolyl isomerase	582	20	3.43208e-15	50.23	1	F:GO:0016853
Mlong585_00732-RA	equilibrative nucleotide transporter 3-like	804	20	1.0621e-47	55.96	4	F:GO:0005337; C:GO:0016020; C:GO:0016021; P:GO:1901642
Mlong585_00733-RA	protein disulfide isomerase-like 1-4	1416	20	1.2542e-53	84.81	5	F:GO:0003756; C:GO:0005783; P:GO:0006457; P:GO:0034976; P:GO:0045454
Mlong585_00734-RA	putative F-box/kelch-repeat protein At1g20790	1071	6	8.03275e-29	44.36	4	F:GO:0003677; C:GO:0005634; P:GO:0006351; P:GO:0006355
Mlong585_00735-RA	putative F-box/kelch-repeat protein At1g20790	498	2	6.62585e-10	49.82
Mlong585_00736-RA	putative F-box protein At1g20795	1020	4	5.79374e-21	44.97
Mlong585_00737-RA	F-box protein At1g20360-like	1227	20	7.91951e-58	43.42	6	F:GO:0003677; C:GO:0005634; P:GO:0006351; P:GO:0006355; C:GO:0016020; C:GO:0016021
Mlong585_00738-RA	glyceraldehyde-3-phosphate dehydrogenase B, chloroplastic	1350	20	0	90.06	5	P:GO:0006006; F:GO:0016620; F:GO:0050661; F:GO:0051287; P:GO:0055114
Mlong585_00739-RA	Localized to the inner membrane of the chloroplast	749	20	3.68074e-88	80.83	1	C:GO:0016021
Mlong585_00740-RA	MLO protein homolog 1-like	1086	20	3.38007e-85	76.61	4	F:GO:0005516; P:GO:0006952; P:GO:0009607; C:GO:0016021
Mlong585_00741-RA	zeatin O-glucosyltransferase-like	1401	20	1.15219e-177	73.19	1	F:GO:0016757
Mlong585_00742-RA	---NA---	486
Mlong585_00743-RA	Cytochrome P450 CYP2 subfamily	969	20	1.77302e-128	71.56	3	C:GO:0016020; F:GO:0016491; F:GO:0046872
Mlong585_00744-RA	protein IQ-DOMAIN 14-like	1879	20	1.42393e-140	82.68
Mlong585_00745-RA	stearoyl-[acyl-carrier-protein] 9-desaturase, chloroplastic	1203	20	0	89.1	5	P:GO:0006633; C:GO:0009507; F:GO:0045300; F:GO:0046872; P:GO:0055114
Mlong585_00746-RA	protein FAM136A-like	453	20	2.9668e-82	85.28
Mlong585_00747-RA	cysteine synthase, chloroplastic/chromoplastic	1400	20	0	90.82	5	F:GO:0004124; C:GO:0005737; P:GO:0006535; F:GO:0016829; F:GO:0030170
Mlong585_00748-RA	probable sugar phosphate/phosphate translocator At3g17430	1449	20	6.27043e-162	74.29	1	C:GO:0016021
Mlong585_00749-RA	U5 small nuclear ribonucleoprotein 40 kDa protein	1026	20	0	91.31	2	F:GO:0008168; P:GO:0032259
Mlong585_00750-RA	ion channel CASTOR-like isoform X1	2779	20	0	86.04	2	P:GO:0006813; C:GO:0016021
Mlong585_00751-RA	60S ribosomal protein L5	957	20	5.98161e-169	95.35	5	P:GO:0000027; F:GO:0003735; P:GO:0006412; F:GO:0008097; C:GO:0022625
Mlong585_00752-RA	protein FAM133	594	20	2.66461e-24	92.01
Mlong585_00753-RA	BTB/POZ and TAZ domain-containing protein 3	549	20	2.00841e-71	92.02	19	F:GO:0003712; F:GO:0004402; F:GO:0005516; C:GO:0005634; C:GO:0005737; P:GO:0006355; F:GO:0008270; P:GO:0009409; P:GO:0009553; P:GO:0009555; P:GO:0009651; P:GO:0009723; P:GO:0009751; P:GO:0016573; C:GO:0019005; P:GO:0030162; F:GO:0031625; P:GO:0042542; P:GO:0043161
Mlong585_00754-RA	BTB/POZ and TAZ domain-containing protein 3	822	20	4.2105e-118	71.25	13	F:GO:0003712; F:GO:0004402; C:GO:0005634; C:GO:0005737; P:GO:0006355; P:GO:0006950; F:GO:0008270; P:GO:0016573; C:GO:0019005; P:GO:0030162; F:GO:0031625; P:GO:0042221; P:GO:0043161
Mlong585_00755-RA	U4/U6 small nuclear ribonucleoprotein Prp31 isoform X1	486	20	1.21013e-33	71.68	5	P:GO:0000398; C:GO:0005687; C:GO:0005690; C:GO:0071011; C:GO:0097526
Mlong585_00756-RA	---NA---	522
Mlong585_00757-RA	uncharacterized mitochondrial protein AtMg01250-like	663	20	6.1727e-13	69.52	2	P:GO:0006810; C:GO:0044444
Mlong585_00758-RA	UDP-glycosyltransferase 74E2-like	1374	20	0	65.52	1	F:GO:0016757
Mlong585_00759-RA	UDP-glycosyltransferase 74E2-like	615	20	1.32431e-66	61.63	1	F:GO:0016758
Mlong585_00760-RA	UDP-glycosyltransferase 74E2-like	645	20	2.12991e-60	61.71	4	P:GO:0008152; F:GO:0016740; F:GO:0016757; F:GO:0016758
Mlong585_00761-RA	UDP-glycosyltransferase 74E2-like	735	20	1.35068e-64	67.64	1	F:GO:0016740
Mlong585_00762-RA	serine/threonine-protein kinase HT1-like isoform X1	1632	20	0	88.38	5	F:GO:0004674; F:GO:0005524; C:GO:0005622; P:GO:0035556; P:GO:0046777
Mlong585_00763-RA	LETM1 and EF-hand domain-containing protein 1, mitochondrial-like	2634	20	0	83.63	4	F:GO:0005509; C:GO:0005739; C:GO:0016021; F:GO:0043022
Mlong585_00764-RA	UDP-glycosyltransferase 74E2-like	1269	20	3.23158e-173	66.15	1	F:GO:0016757
Mlong585_00765-RA	NAC domain-containing protein 2-like	555	20	1.64199e-30	68.74	3	F:GO:0003677; C:GO:0005634; P:GO:0006355
Mlong585_00766-RA	beta-mannosyltransferase-like protein	481	20	3.61192e-46	79.32	1	F:GO:0016757
Mlong585_00767-RA	type I inositol polyphosphate 5-phosphatase 12 isoform X2	1560	20	5.52705e-49	61.92	1	F:GO:0016787
Mlong585_00768-RA	fatty acyl-CoA reductase 2-like	567	20	1.26949e-46	72.34	4	P:GO:0006629; P:GO:0055114; F:GO:0080019; F:GO:0102965
Mlong585_00769-RA	UDP-glycosyltransferase 86A1-like	954	20	1.0275e-121	70.06
Mlong585_00770-RA	uncharacterized protein LOC110778326	1302	20	2.48875e-56	47.27	1	F:GO:0003676
Mlong585_00771-RA	UDP-glycosyltransferase 86A1-like	522	20	1.24224e-52	64.87	1	F:GO:0016740
Mlong585_00772-RA	fatty acyl-CoA reductase 2-like	888	20	4.06628e-119	69.95	2	P:GO:0008152; F:GO:0016620
Mlong585_00773-RA	fatty acyl-CoA reductase 2-like	840	20	2.25332e-79	73.83	4	P:GO:0006629; P:GO:0055114; F:GO:0080019; F:GO:0102965
Mlong585_00774-RA	UDP-glucuronosyl and UDP-glucosyl transferase	996	20	2.16912e-111	70.4	1	F:GO:0016757
Mlong585_00775-RA	reticulon-like protein B22	927	20	2.95581e-91	82.91	1	C:GO:0016021
Mlong585_00776-RA	---NA---	732
Mlong585_00777-RA	fatty acyl-CoA reductase 2-like	720	20	1.1398e-22	58.75	1	F:GO:0016491
Mlong585_00778-RA	fatty acyl-CoA reductase 2-like	936	20	1.25334e-65	70.12	2	P:GO:0008152; F:GO:0016620
Mlong585_00779-RA	outer envelope pore protein 37, chloroplastic	1233	20	9.7862e-143	70.22	1	P:GO:0006811
Mlong585_00780-RA	aldehyde dehydrogenase family 2 member C4-like	1341	20	0	67.27	4	P:GO:0008152; F:GO:0016491; F:GO:0016620; P:GO:0055114
Mlong585_00781-RA	RING-H2 finger protein ATL8-like	573	20	1.27661e-48	73.7	1	C:GO:0016021
Mlong585_00782-RA	protein MULTIPLE CHLOROPLAST DIVISION SITE 1	1050	20	2.25094e-171	76.54	3	C:GO:0009941; P:GO:0010020; C:GO:0016021
Mlong585_00783-RA	protein CUP-SHAPED COTYLEDON 3-like	1065	20	6.34526e-155	64.67	4	F:GO:0003677; C:GO:0005634; P:GO:0006351; P:GO:0006355
Mlong585_00784-RA	xylem cysteine proteinase 1-like	1062	20	0	88.22	2	P:GO:0006508; F:GO:0008234
Mlong585_00785-RA	increased DNA methylation 3-like	816	20	4.32701e-94	79.85
Mlong585_00786-RA	short-chain dehydrogenase/reductase family 42E member 1	1302	20	0	81.39	8	F:GO:0003854; C:GO:0005783; P:GO:0006694; C:GO:0016021; F:GO:0047012; P:GO:0055114; F:GO:0103066; F:GO:0103067
Mlong585_00787-RA	AT-hook motif nuclear-localized protein 10	1075	20	4.44784e-120	68.66	1	F:GO:0003677
Mlong585_00788-RA	psbP domain-containing protein 3, chloroplastic	1014	20	1.29959e-78	89.19	6	F:GO:0005509; C:GO:0009535; C:GO:0009654; P:GO:0015979; C:GO:0019898; C:GO:0031977
Mlong585_00789-RA	SWI/SNF complex subunit SWI3B	1362	20	0	77.17	2	F:GO:0003677; C:GO:0005634
Mlong585_00790-RA	SWI/SNF complex subunit SWI3B	522	20	1.17007e-29	69.77	2	F:GO:0003677; C:GO:0005634
Mlong585_00791-RA	RNA-binding protein 24-B isoform X1	1146	20	9.67688e-173	83.75	1	F:GO:0003723
Mlong585_00792-RA	protein WEAK CHLOROPLAST MOVEMENT UNDER BLUE LIGHT 1 isoform X1	2325	20	0	75.26
Mlong585_00793-RA	3-hydroxy-3-methylglutaryl-coenzyme A reductase 1-like	1677	20	0	91.86	7	F:GO:0004420; C:GO:0005789; P:GO:0008299; P:GO:0015936; C:GO:0016021; F:GO:0050661; P:GO:0055114
Mlong585_00794-RA	AT-hook motif nuclear-localized protein 25	918	20	5.2459e-50	77.92	4	F:GO:0003680; F:GO:0003700; C:GO:0005634; P:GO:0006355
Mlong585_00795-RA	AT-rich interactive domain-containing protein 5	1032	20	6.50252e-107	66.01	2	F:GO:0003677; C:GO:0005634
Mlong585_00796-RA	AT-rich interactive domain-containing protein 5-like	1353	20	8.55134e-72	57.89	2	F:GO:0003677; C:GO:0005634
Mlong585_00797-RA	pyrophosphate--fructose 6-phosphate 1-phosphotransferase subunit alpha	2005	20	0	91.08	8	F:GO:0003872; F:GO:0005524; C:GO:0005737; P:GO:0006002; P:GO:0046835; F:GO:0046872; F:GO:0047334; P:GO:0061615
Mlong585_00798-RA	bZIP transcription factor 60-like	1049	20	3.81733e-63	58.7	9	F:GO:0003700; C:GO:0005634; C:GO:0005789; P:GO:0006355; P:GO:0010200; C:GO:0016020; C:GO:0016021; P:GO:0030968; P:GO:0034976
Mlong585_00799-RA	splicing factor U2af small subunit B-like	948	20	2.67852e-134	96.21	5	P:GO:0000398; C:GO:0005681; F:GO:0030628; F:GO:0046872; C:GO:0089701
Mlong585_00800-RA	mitotic spindle checkpoint protein BUBR1	1167	20	0	81.32	5	C:GO:0000778; F:GO:0004672; P:GO:0006468; P:GO:0007094; P:GO:0051754
Mlong585_00801-RA	calvin cycle protein CP12-3, chloroplastic	474	20	7.84581e-55	82.52	5	C:GO:0009507; C:GO:0032991; P:GO:0034605; P:GO:0071454; P:GO:0080153
Mlong585_00802-RA	F-box/kelch-repeat protein At3g06240-like isoform X1	807	20	4.35745e-10	51.93
Mlong585_00803-RA	PREDICTED: uncharacterized protein LOC108226985	456	20	1.0667e-13	56.61
Mlong585_00804-RA	chlorophyll a-b binding protein of LHCII type 1	970	20	0	93.45	9	C:GO:0009522; C:GO:0009523; C:GO:0009535; P:GO:0009765; C:GO:0016021; F:GO:0016168; F:GO:0016491; P:GO:0018298; P:GO:0055114
Mlong585_00805-RA	chlorophyll a-b binding protein of LHCII type 1	483	20	2.57713e-39	91.59	7	C:GO:0009522; C:GO:0009523; C:GO:0009535; P:GO:0009765; C:GO:0016021; F:GO:0016168; P:GO:0018298
Mlong585_00806-RA	PREDICTED: uncharacterized protein LOC105958930	660	20	1.31293e-79	68.66
Mlong585_00807-RA	---NA---	657
Mlong585_00808-RA	hypothetical protein CDL12_16597	1031	20	4.72098e-31	46.48
Mlong585_00809-RA	uncharacterized protein LOC105158848 isoform X2	1761	20	0	68.53
Mlong585_00810-RA	AP-1 complex subunit sigma-1	1061	20	7.8169e-50	96.31	3	P:GO:0006886; P:GO:0016192; C:GO:0030117
Mlong585_00811-RA	upf0047 protein yjbq	1018	20	6.30212e-54	51.68	3	F:GO:0004789; C:GO:0009507; F:GO:0016740
Mlong585_00812-RA	chaperone protein dnaj 10	1405	20	0	83.89
Mlong585_00813-RA	---NA---	870
Mlong585_00814-RA	---NA---	1086
Mlong585_00815-RA	UDP-galactose transporter 2	1050	20	0	89.38	2	C:GO:0016021; P:GO:0090480
Mlong585_00816-RA	probable methylenetetrahydrofolate reductase	2023	20	0	87.5	5	F:GO:0004489; C:GO:0005829; P:GO:0006555; P:GO:0035999; P:GO:0055114
Mlong585_00817-RA	guanosine nucleotide diphosphate dissociation inhibitor 2	1318	20	0	85.47	6	F:GO:0005093; C:GO:0005622; P:GO:0007264; P:GO:0015031; F:GO:0016740; P:GO:0050790
Mlong585_00818-RA	queuine tRNA-ribosyltransferase accessory subunit 2-like	1164	20	0	82.21	5	C:GO:0005737; F:GO:0008479; P:GO:0008616; F:GO:0046872; P:GO:0101030
Mlong585_00819-RA	MLO-like protein 1	1227	20	0	73.9	2	C:GO:0016020; P:GO:0050896
Mlong585_00820-RA	serine/threonine-protein kinase rio2	1431	20	0	77.52	3	F:GO:0004674; F:GO:0005524; P:GO:0006468
Mlong585_00821-RA	F-box/kelch-repeat protein At3g06240-like isoform X1	1014	20	6.66672e-16	46
Mlong585_00822-RA	GPI ethanolamine phosphate transferase 3	4254	20	0	72.16	3	P:GO:0006506; C:GO:0016021; F:GO:0051377
Mlong585_00823-RA	guanosine nucleotide diphosphate dissociation inhibitor 2	1617	20	0	97.82	6	F:GO:0005093; C:GO:0005622; P:GO:0007264; P:GO:0015031; F:GO:0016740; P:GO:0050790
Mlong585_00824-RA	ankyrin repeat protein SKIP35-like	786	20	7.27797e-127	80.83
Mlong585_00825-RA	ankyrin repeat protein SKIP35-like	1390	20	0	94.34
Mlong585_00826-RA	Water stress and hypersensitive response domain containing protein	714	20	1.66242e-67	74.69	2	P:GO:0009269; C:GO:0016020
Mlong585_00827-RA	Water stress and hypersensitive response domain containing protein	882	20	3.09549e-164	89.97	1	P:GO:0009269
Mlong585_00828-RA	ribonuclease H	768	20	8.45811e-14	45.58	4	F:GO:0003676; F:GO:0004523; F:GO:0016740; P:GO:0090502
Mlong585_00829-RA	60S ribosomal protein L18a isoform X2	852	20	3.94439e-14	81.31	4	F:GO:0003735; C:GO:0005840; P:GO:0006412; C:GO:0016020
Mlong585_00830-RA	60S ribosomal protein L18a	513	20	1.7099e-104	89.47	4	F:GO:0003723; F:GO:0003735; P:GO:0006412; C:GO:0022625
Mlong585_00831-RA	polyubiquitin 11-like	594	20	1.47731e-129	99.77
Mlong585_00832-RA	putative pentatricopeptide repeat-containing protein At5g52630	1260	20	9.43928e-157	69.28	1	F:GO:0008270
Mlong585_00833-RA	inactive glucose-1-phosphate adenylyltransferase small subunit 2, chloroplastic	1614	20	0	76.54	2	P:GO:0005978; F:GO:0008878
Mlong585_00834-RA	6,7-dimethyl-8-ribityllumazine synthase, chloroplastic	768	20	2.79484e-101	83.33	4	F:GO:0000906; P:GO:0009231; C:GO:0009349; C:GO:0009570
Mlong585_00835-RA	pentatricopeptide repeat-containing protein At1g76280	2919	20	0	62.59
Mlong585_00836-RA	---NA---	798
Mlong585_00837-RA	fatty acyl-CoA reductase 2-like	747	20	1.07898e-52	61.54	1	F:GO:0016491
Mlong585_00838-RA	fatty acyl-CoA reductase 2-like	543	20	9.07612e-24	83.14	4	P:GO:0006629; P:GO:0055114; F:GO:0080019; F:GO:0102965
Mlong585_00839-RA	fatty acyl-CoA reductase 2-like	1695	20	0	74.18	4	P:GO:0006629; P:GO:0055114; F:GO:0080019; F:GO:0102965
Mlong585_00840-RA	fatty acyl-CoA reductase 2-like	537	20	8.4811e-49	69.86	2	P:GO:0008152; F:GO:0016620
Mlong585_00841-RA	fatty acyl-CoA reductase 2-like	1125	20	5.09307e-101	55.07	5	P:GO:0006629; F:GO:0016491; P:GO:0055114; F:GO:0080019; F:GO:0102965
Mlong585_00842-RA	fatty acyl-CoA reductase 2-like	1539	20	0	67.04	4	P:GO:0006725; F:GO:0016620; P:GO:0044238; P:GO:1901360
Mlong585_00843-RA	GPI-anchored adhesin-like protein	1815	20	1.15248e-99	47.66
Mlong585_00844-RA	probable uridine nucleosidase 2	1003	20	0	93.95	3	C:GO:0005829; P:GO:0006152; F:GO:0047724
Mlong585_00845-RA	la-related protein 6B	1113	20	2.08269e-147	63.53	1	F:GO:0003676
Mlong585_00846-RA	arogenate dehydratase/prephenate dehydratase 1, chloroplastic	816	20	1.02341e-116	73.04	3	P:GO:0009073; C:GO:0009507; F:GO:0016836
Mlong585_00847-RA	aldehyde dehydrogenase family 2 member C4	1275	20	0	85.47	3	P:GO:0009699; F:GO:0050269; P:GO:0055114
Mlong585_00848-RA	outer envelope pore protein 37, chloroplastic	1245	20	4.07959e-151	76.86	3	F:GO:0005216; P:GO:0006812; P:GO:0034220
Mlong585_00849-RA	fatty acyl-CoA reductase 2-like	798	20	1.81563e-72	72.95	4	P:GO:0006629; P:GO:0055114; F:GO:0080019; F:GO:0102965
Mlong585_00850-RA	fatty acyl-CoA reductase 2-like	780	20	7.59348e-82	64.24	1	F:GO:0016491
Mlong585_00851-RA	---NA---	633
Mlong585_00852-RA	reticulon-like protein B22	795	20	2.50979e-60	87.73	1	C:GO:0016021
Mlong585_00853-RA	reticulon-like protein B22	717	20	1.25416e-91	82.8	1	C:GO:0016021
Mlong585_00854-RA	beta-D-glucosyl crocetin beta-1,6-glucosyltransferase-like	522	20	3.6818e-64	72.98	1	F:GO:0016757
Mlong585_00855-RA	fatty acyl-CoA reductase 2-like	1392	20	0	66.97	2	P:GO:0008152; F:GO:0016620
Mlong585_00856-RA	UDP-glycosyltransferase 86A1-like	522	20	3.9176e-54	64.85	1	F:GO:0016740
Mlong585_00857-RA	uncharacterized protein LOC110778326	1209	20	2.22877e-50	45.11	1	F:GO:0003676
Mlong585_00858-RA	UDP-glycosyltransferase 86A1-like	873	20	3.54749e-102	70.01
Mlong585_00859-RA	type I inositol polyphosphate 5-phosphatase 12-like	4068	20	0	76.2	1	F:GO:0046030
Mlong585_00860-RA	ankyrin repeat-containing protein At5g02620-like	1761	20	0	88.08	2	C:GO:0000502; C:GO:0016021
Mlong585_00861-RA	polygalacturonase-like	1116	20	1.1004e-177	74.05	4	F:GO:0004650; C:GO:0005576; P:GO:0005975; P:GO:0071555
Mlong585_00862-RA	polygalacturonase-like	1170	20	0	80.33	4	F:GO:0004650; C:GO:0005576; P:GO:0005975; P:GO:0071555
Mlong585_00863-RA	polygalacturonase-like	708	20	2.06493e-102	80.82	4	F:GO:0004650; C:GO:0005576; P:GO:0005975; P:GO:0071555
Mlong585_00864-RA	3-oxoacyl-[acyl-carrier-protein] reductase, chloroplastic-like	681	20	6.61251e-84	64.08	1	F:GO:0016616
Mlong585_00865-RA	zinc finger BED domain-containing protein RICESLEEPER 2-like	1587	20	1.44428e-93	63.6	2	F:GO:0003677; F:GO:0046983
Mlong585_00866-RA	polygalacturonase-like	1185	20	0	87.76	4	F:GO:0004650; C:GO:0005576; P:GO:0005975; P:GO:0071555
Mlong585_00867-RA	polygalacturonase-like	1188	20	0	84.22	4	F:GO:0004650; C:GO:0005576; P:GO:0005975; P:GO:0071555
Mlong585_00868-RA	2-alkenal reductase (NADP(+)-dependent)	1017	20	8.49142e-170	82.48	2	F:GO:0016491; P:GO:0055114
Mlong585_00869-RA	2-alkenal reductase (NADP(+)-dependent)-like	1035	20	0	84.34	2	F:GO:0016491; P:GO:0055114
Mlong585_00870-RA	2-alkenal reductase (NADP(+)-dependent)	1044	20	2.02133e-178	85.09	2	F:GO:0016491; P:GO:0055114
Mlong585_00871-RA	G-type lectin S-receptor-like serine/threonine-protein kinase At1g11300	2364	20	0	67.73	4	F:GO:0000166; F:GO:0004672; C:GO:0016020; P:GO:0016310
Mlong585_00872-RA	G-type lectin S-receptor-like serine/threonine-protein kinase At1g11300	2493	20	0	71.76	4	F:GO:0000166; F:GO:0004672; C:GO:0016020; P:GO:0016310
Mlong585_00873-RA	G-type lectin S-receptor-like serine/threonine-protein kinase At1g11300	2385	20	0	67.75	4	F:GO:0000166; F:GO:0004672; C:GO:0016020; P:GO:0016310
Mlong585_00874-RA	---NA---	915
Mlong585_00875-RA	2-alkenal reductase (NADP(+)-dependent)	1017	20	1.00489e-136	82.66	2	F:GO:0016491; P:GO:0055114
Mlong585_00876-RA	2-alkenal reductase (NADP(+)-dependent)-like	1086	20	3.11054e-149	89.27	2	F:GO:0016491; P:GO:0055114
Mlong585_00877-RA	2-alkenal reductase (NADP(+)-dependent)	1271	20	2.08853e-174	83.07	2	F:GO:0016491; P:GO:0055114
Mlong585_00878-RA	serine/threonine-protein kinase HT1-like isoform X1	1656	20	0	88.38	5	F:GO:0004674; F:GO:0005524; C:GO:0005622; P:GO:0035556; P:GO:0046777
Mlong585_00879-RA	LETM1 and EF-hand domain-containing protein 1, mitochondrial	2292	20	0	83.42	5	F:GO:0005509; C:GO:0005739; P:GO:0006875; C:GO:0016021; F:GO:0043022
Mlong585_00880-RA	UDP-glycosyltransferase 74E2-like	1347	20	0	66.65	1	F:GO:0016757
Mlong585_00881-RA	predicted protein	549	20	6.65243e-34	95.96	1	F:GO:0016757
Mlong585_00882-RA	UDP-glycosyltransferase 74E2-like	732	20	2.52068e-60	67.68	1	F:GO:0016740
Mlong585_00883-RA	UDP-glycosyltransferase 74E2-like	642	20	2.69564e-57	61.9	4	P:GO:0008152; F:GO:0016740; F:GO:0016757; F:GO:0016758
Mlong585_00884-RA	UDP-glycosyltransferase 74E2-like	675	20	2.25533e-63	64.27	1	F:GO:0016757
Mlong585_00885-RA	UDP-glycosyltransferase 74E2-like	1374	20	0	65.43	1	F:GO:0016757
Mlong585_00886-RA	hypothetical protein M569_03359	540	20	1.02022e-14	73.93	1	C:GO:0016020
Mlong585_00887-RA	U4/U6 small nuclear ribonucleoprotein Prp31	741	20	9.64233e-72	56.44	1	C:GO:0097525
Mlong585_00888-RA	U4/U6 small nuclear ribonucleoprotein Prp31	1059	20	3.23215e-89	60.52	1	C:GO:0097525
Mlong585_00889-RA	---NA---	519
Mlong585_00890-RA	BTB/POZ and TAZ domain-containing protein 3	822	20	4.2105e-118	71.25	13	F:GO:0003712; F:GO:0004402; C:GO:0005634; C:GO:0005737; P:GO:0006355; P:GO:0006950; F:GO:0008270; P:GO:0016573; C:GO:0019005; P:GO:0030162; F:GO:0031625; P:GO:0042221; P:GO:0043161
Mlong585_00891-RA	BTB/POZ and TAZ domain-containing protein 3	549	20	2.00841e-71	92.02	19	F:GO:0003712; F:GO:0004402; F:GO:0005516; C:GO:0005634; C:GO:0005737; P:GO:0006355; F:GO:0008270; P:GO:0009409; P:GO:0009553; P:GO:0009555; P:GO:0009651; P:GO:0009723; P:GO:0009751; P:GO:0016573; C:GO:0019005; P:GO:0030162; F:GO:0031625; P:GO:0042542; P:GO:0043161
Mlong585_00892-RA	protein FAM133	595	20	2.66461e-24	92.01
Mlong585_00893-RA	60S ribosomal protein L5	960	20	3.89409e-161	93.05	5	P:GO:0000027; F:GO:0003735; P:GO:0006412; F:GO:0008097; C:GO:0022625
Mlong585_00894-RA	ion channel CASTOR-like isoform X1	2779	20	0	86.15	2	P:GO:0006813; C:GO:0016021
Mlong585_00895-RA	U5 small nuclear ribonucleoprotein 40 kDa protein	1026	20	0	91.31	2	F:GO:0008168; P:GO:0032259
Mlong585_00896-RA	probable sugar phosphate/phosphate translocator At3g17430	1449	20	6.27043e-162	74.29	1	C:GO:0016021
Mlong585_00897-RA	cysteine synthase, chloroplastic/chromoplastic	1400	20	0	90.82	5	F:GO:0004124; C:GO:0005737; P:GO:0006535; F:GO:0016829; F:GO:0030170
Mlong585_00898-RA	protein FAM136A-like	453	20	2.9668e-82	85.28
Mlong585_00899-RA	stearoyl-[acyl-carrier-protein] 9-desaturase, chloroplastic	1203	20	0	89.1	5	P:GO:0006633; C:GO:0009507; F:GO:0045300; F:GO:0046872; P:GO:0055114
Mlong585_00900-RA	protein IQ-DOMAIN 14-like	1830	20	0	77.68
Mlong585_00901-RA	uncharacterized protein LOC105158797	1701	20	6.74949e-171	73.37
Mlong585_00902-RA	BAG-associated GRAM protein 1-like isoform X2	2148	20	0	56.39	2	C:GO:0016020; C:GO:0016021
Mlong585_00903-RA	protein trichome birefringence-like 19	900	20	5.73972e-98	59.21	2	C:GO:0016020; C:GO:0016021
Mlong585_00904-RA	transcription factor bHLH113 isoform X1	621	20	7.94871e-69	82.07	2	F:GO:0003677; F:GO:0046983
Mlong585_00905-RA	---NA---	462
Mlong585_00906-RA	Protein involved in mRNA turnover and stability	942	20	1.20909e-66	50.42	4	F:GO:0008270; C:GO:0016020; C:GO:0016021; F:GO:0046872
Mlong585_00907-RA	biotin synthase	1155	20	0	93.74	5	F:GO:0004076; P:GO:0009102; F:GO:0046872; F:GO:0051537; F:GO:0051539
Mlong585_00908-RA	something about silencing protein 10	1929	20	0	63.72
Mlong585_00909-RA	DNA-directed DNA polymerase	483	20	4.10493e-24	68.08	1	F:GO:0016740
Mlong585_00910-RA	DNA-directed DNA polymerase	1044	20	4.09151e-147	71.61	4	F:GO:0003887; C:GO:0005737; P:GO:0006261; F:GO:0008409
Mlong585_00911-RA	uncharacterized protein LOC105158789	717	20	3.60471e-90	76.91	2	P:GO:0006457; P:GO:0015031
Mlong585_00912-RA	signal recognition particle 14 kDa protein	1095	20	1.04113e-70	92.79	5	C:GO:0005786; P:GO:0006457; P:GO:0006614; F:GO:0008312; F:GO:0030942
Mlong585_00913-RA	putative UDP-glucuronate:xylan alpha-glucuronosyltransferase 3	2484	20	0	87.21	5	C:GO:0005768; C:GO:0005802; P:GO:0009834; F:GO:0015020; P:GO:0045492
Mlong585_00914-RA	probable inactive serine/threonine-protein kinase fnkC	960	20	1.13535e-72	56.92
Mlong585_00915-RA	ubiquitin carboxyl-terminal hydrolase 13	531	9	4.43084e-09	63.44	1	F:GO:0016787
Mlong585_00916-RA	probable inactive serine/threonine-protein kinase fnkC	480	20	1.02427e-20	71.94
Mlong585_00917-RA	PREDICTED: uncharacterized protein At2g29880-like	669	20	8.11115e-16	48.1
Mlong585_00918-RA	l10-interacting myb domain-containing protein	588	2	0.000649508	48.87
Mlong585_00919-RA	---NA---	531
Mlong585_00920-RA	probable inactive serine/threonine-protein kinase fnkC	1032	20	1.85832e-95	64.34
Mlong585_00921-RA	probable inactive serine/threonine-protein kinase fnkC	945	20	1.97157e-39	58.57	3	C:GO:0016020; C:GO:0016021; F:GO:0016787
Mlong585_00922-RA	probable inactive serine/threonine-protein kinase fnkC	768	20	4.667e-69	62.75
Mlong585_00923-RA	probable inactive serine/threonine-protein kinase fnkC	909	20	4.36995e-101	66.06
Mlong585_00924-RA	probable inactive serine/threonine-protein kinase fnkC	864	20	3.07055e-62	54.52
Mlong585_00925-RA	probable inactive serine/threonine-protein kinase fnkC	816	20	2.88977e-65	55.35
Mlong585_00926-RA	PREDICTED: uncharacterized protein LOC105957516	699	1	1.35241e-08	44.97
Mlong585_00927-RA	hypothetical protein CDL12_26062	711	20	1.38247e-11	49.28
Mlong585_00928-RA	hypothetical protein CDL12_04378	504	20	5.52833e-16	55.55
Mlong585_00929-RA	probable inactive serine/threonine-protein kinase fnkC	726	20	1.24397e-64	60.83
Mlong585_00930-RA	probable inactive serine/threonine-protein kinase fnkC	912	20	2.42872e-68	55.06	3	C:GO:0016020; C:GO:0016021; F:GO:0016787
Mlong585_00931-RA	---NA---	486
Mlong585_00932-RA	Multicopper oxidase	663	20	1.16056e-54	63.91	8	F:GO:0005507; C:GO:0005576; F:GO:0016491; P:GO:0046274; F:GO:0046872; C:GO:0048046; F:GO:0052716; P:GO:0055114
Mlong585_00933-RA	laccase-14-like	468	20	1.38601e-23	70.58	5	F:GO:0005507; P:GO:0046274; C:GO:0048046; F:GO:0052716; P:GO:0055114
Mlong585_00934-RA	laccase-14-like	1458	20	0	70.89	4	C:GO:0005576; P:GO:0008152; F:GO:0016491; F:GO:0046872
Mlong585_00935-RA	MATH domain and coiled-coil domain-containing protein At3g58340-like	891	20	1.14784e-10	47.61	2	C:GO:0016020; C:GO:0016021
Mlong585_00936-RA	ubiquitin carboxyl-terminal hydrolase 12-like	522	20	4.46883e-34	57.02	1	F:GO:0016787
Mlong585_00937-RA	---NA---	531
Mlong585_00938-RA	probable inactive serine/threonine-protein kinase fnkC	741	20	7.59992e-60	53.41
Mlong585_00939-RA	F-box/kelch-repeat protein At3g23880-like	1029	20	2.83677e-10	54.56	3	F:GO:0004842; P:GO:0016567; P:GO:0031146
Mlong585_00940-RA	probable inactive serine/threonine-protein kinase fnkC	516	20	1.55134e-45	62.57	1	F:GO:0016787
Mlong585_00941-RA	F-box protein CPR30-like	663	20	2.26574e-20	50.15
Mlong585_00942-RA	ubiquitin carboxyl-terminal hydrolase 12-like	1098	20	2.92957e-46	58.41	1	F:GO:0016787
Mlong585_00943-RA	probable inactive serine/threonine-protein kinase fnkC	672	20	4.20458e-46	55.91	2	C:GO:0016020; C:GO:0016021
Mlong585_00944-RA	probable inactive serine/threonine-protein kinase fnkC	1041	20	9.94639e-23	42.88
Mlong585_00945-RA	probable inactive serine/threonine-protein kinase fnkC	828	20	1.75231e-52	55.99
Mlong585_00946-RA	ubiquitin carboxyl-terminal hydrolase 12-like	669	20	8.1034e-40	58.66	3	C:GO:0016020; C:GO:0016021; F:GO:0016787
Mlong585_00947-RA	probable inactive serine/threonine-protein kinase fnkC	1470	20	2.10975e-51	52.04	1	F:GO:0016787
Mlong585_00948-RA	probable inactive serine/threonine-protein kinase fnkC	924	20	1.98956e-55	52.92
Mlong585_00949-RA	probable inactive serine/threonine-protein kinase fnkC	1026	20	2.41944e-58	56.67
Mlong585_00950-RA	F-box protein CPR30-like	678	20	3.87589e-10	56.66
Mlong585_00951-RA	probable inactive serine/threonine-protein kinase fnkC	891	20	8.91502e-72	59.1
Mlong585_00952-RA	probable inactive serine/threonine-protein kinase fnkC	1227	20	2.13859e-63	60.15	2	C:GO:0016020; C:GO:0016021
Mlong585_00953-RA	F-box protein CPR30 isoform X1	489	20	9.90124e-11	52.11
Mlong585_00954-RA	F-box/kelch-repeat protein At3g06240-like	726	20	1.3827e-14	48.21
Mlong585_00955-RA	probable inactive serine/threonine-protein kinase fnkC	954	20	3.21714e-81	61.27
Mlong585_00956-RA	F-box/kelch-repeat protein At3g23880-like	1050	20	3.91137e-32	47.2
Mlong585_00957-RA	---NA---	690
Mlong585_00958-RA	F-box/kelch-repeat protein At3g23880-like	900	20	8.35848e-13	52.55
Mlong585_00959-RA	probable inactive serine/threonine-protein kinase fnkC	1269	20	2.42865e-75	59.38
Mlong585_00960-RA	MATH domain and coiled-coil domain-containing protein At3g58250-like	738	20	1.79019e-50	56.77	2	C:GO:0016020; C:GO:0016021
Mlong585_00961-RA	probable inactive serine/threonine-protein kinase fnkC	774	20	8.926e-43	54.77
Mlong585_00962-RA	probable inactive serine/threonine-protein kinase fnkC	672	20	2.71232e-37	53.49
Mlong585_00963-RA	probable inactive serine/threonine-protein kinase fnkC	525	20	6.18334e-23	65.73	1	F:GO:0016787
Mlong585_00964-RA	ubiquitin carboxyl-terminal hydrolase 12-like	543	20	2.34334e-23	62.74
Mlong585_00965-RA	probable inactive serine/threonine-protein kinase fnkC	846	20	2.32411e-47	62.1
Mlong585_00966-RA	probable inactive serine/threonine-protein kinase fnkC	672	20	2.71232e-37	53.49
Mlong585_00967-RA	probable inactive serine/threonine-protein kinase fnkC	1005	20	2.42705e-71	59.14
Mlong585_00968-RA	---NA---	672
Mlong585_00969-RA	---NA---	456
Mlong585_00970-RA	probable inactive serine/threonine-protein kinase fnkC	534	20	5.045e-34	67.63	3	C:GO:0016020; C:GO:0016021; F:GO:0016787
Mlong585_00971-RA	probable inactive serine/threonine-protein kinase fnkC	846	20	2.32411e-47	62.1
Mlong585_00972-RA	probable inactive serine/threonine-protein kinase fnkC	672	20	2.71232e-37	53.49
Mlong585_00973-RA	probable inactive serine/threonine-protein kinase fnkC	915	20	3.05673e-51	52.26
Mlong585_00974-RA	F-box protein CPR30-like	456	20	6.26966e-12	51.09	2	C:GO:0016020; C:GO:0016021
Mlong585_00975-RA	---NA---	669
Mlong585_00976-RA	probable inactive serine/threonine-protein kinase fnkC	1176	20	1.90131e-48	66.04	2	C:GO:0016020; C:GO:0016021
Mlong585_00977-RA	probable inactive serine/threonine-protein kinase fnkC	846	20	2.32411e-47	62.1
Mlong585_00978-RA	probable inactive serine/threonine-protein kinase fnkC	672	20	2.71232e-37	53.49
Mlong585_00979-RA	probable inactive serine/threonine-protein kinase fnkC	1005	20	2.72801e-70	58.93
Mlong585_00980-RA	---NA---	474
Mlong585_00981-RA	---NA---	453
Mlong585_00982-RA	---NA---	456
Mlong585_00983-RA	probable inactive serine/threonine-protein kinase fnkC	528	20	9.03065e-41	66.53	2	C:GO:0016020; C:GO:0016021
Mlong585_00984-RA	probable inactive serine/threonine-protein kinase fnkC	921	20	3.42684e-77	59.97
Mlong585_00985-RA	fructokinase-2	933	20	0	86.47	5	F:GO:0005524; F:GO:0008865; C:GO:0016021; P:GO:0019252; P:GO:0046835
Mlong585_00986-RA	probable inactive serine/threonine-protein kinase fnkC	711	20	1.23094e-32	48.88
Mlong585_00987-RA	probable inactive serine/threonine-protein kinase fnkC	846	20	1.47294e-59	54.83
Mlong585_00988-RA	probable inactive serine/threonine-protein kinase fnkC	1065	20	7.10048e-70	50.06	2	C:GO:0016020; C:GO:0016021
Mlong585_00989-RA	hypothetical protein MIMGU_mgv1a025314mg, partial	1743	20	6.67117e-44	56.22	2	F:GO:0003676; F:GO:0008270
Mlong585_00990-RA	probable inactive serine/threonine-protein kinase fnkC	882	20	2.46052e-75	56.98
Mlong585_00991-RA	probable inactive serine/threonine-protein kinase fnkC	891	20	2.75332e-84	60.59
Mlong585_00992-RA	MATH domain and coiled-coil domain-containing protein At3g58260-like	498	20	3.32517e-26	61.96
Mlong585_00993-RA	probable fructokinase-4	831	20	1.14833e-58	90.34	3	F:GO:0016301; P:GO:0016310; F:GO:0016773
Mlong585_00994-RA	fructokinase-2	981	20	0	90.82	5	F:GO:0005524; F:GO:0008865; C:GO:0016021; P:GO:0019252; P:GO:0046835
Mlong585_00995-RA	---NA---	783
Mlong585_00996-RA	U11/U12 small nuclear ribonucleoprotein 31 kDa protein	627	1	0.000384965	88.24	3	F:GO:0003676; F:GO:0003723; F:GO:0008270
Mlong585_00997-RA	---NA---	495
Mlong585_00998-RA	---NA---	489
Mlong585_00999-RA	probable inactive serine/threonine-protein kinase fnkC	912	20	3.76939e-69	55.59
Mlong585_01000-RA	probable fructokinase-4	981	20	0	90.86	4	C:GO:0016021; F:GO:0016301; P:GO:0016310; F:GO:0016773
Mlong585_01001-RA	F-box/kelch-repeat protein At3g23880-like	1143	20	2.56309e-36	44.96
Mlong585_01002-RA	F-box/kelch-repeat protein At3g23880-like	1116	20	1.24912e-39	45.26
Mlong585_01003-RA	F-box/kelch-repeat protein At3g23880-like	528	20	5.5632e-11	48.58
Mlong585_01004-RA	F-box protein CPR30-like	540	20	1.75959e-07	52.08
Mlong585_01005-RA	F-box protein CPR30-like	909	5	8.94532e-14	43.01
Mlong585_01006-RA	F-box/kelch-repeat protein At3g23880-like	567	20	1.54835e-06	58.69	8	F:GO:0000166; F:GO:0005524; F:GO:0015446; F:GO:0016887; P:GO:0071722; P:GO:0099132; P:GO:0099133; P:GO:1901684
Mlong585_01007-RA	F-box/kelch-repeat protein At3g23880-like	690	20	5.35408e-18	45.92	3	F:GO:0004842; P:GO:0016567; P:GO:0031146
Mlong585_01008-RA	PREDICTED: uncharacterized protein LOC109218878	1278	20	4.28338e-16	50.44
Mlong585_01009-RA	F-box/kelch-repeat protein At3g23880-like	1053	20	1.5917e-14	45.59
Mlong585_01010-RA	Serine/threonine protein kinase	999	20	6.9357e-145	76.33	4	F:GO:0004674; F:GO:0005524; P:GO:0006468; C:GO:0016021
Mlong585_01011-RA	2-alkenal reductase (NADP(+)-dependent)	618	20	3.94465e-80	85.43	2	F:GO:0016491; P:GO:0055114
Mlong585_01012-RA	probable LRR receptor-like serine/threonine-protein kinase At3g47570	993	20	3.96523e-139	77.2	4	F:GO:0004674; F:GO:0005524; P:GO:0006468; C:GO:0016021
Mlong585_01013-RA	Serine/threonine protein kinase	615	20	3.32421e-65	61.48	4	F:GO:0000166; F:GO:0004672; C:GO:0016020; P:GO:0016310
Mlong585_01014-RA	Serine/threonine protein kinase	1800	20	0	71.49	4	F:GO:0000166; F:GO:0004672; C:GO:0016020; P:GO:0016310
Mlong585_01015-RA	F-box/kelch-repeat protein At3g23880-like	591	20	1.87368e-16	48.87
Mlong585_01016-RA	zinc finger MYM-type protein 1-like	486	20	2.53817e-25	72.05
Mlong585_01017-RA	probable LRR receptor-like serine/threonine-protein kinase At3g47570	3018	20	0	76.2	4	F:GO:0004674; F:GO:0005524; P:GO:0006468; C:GO:0016021
Mlong585_01018-RA	F-box/kelch-repeat protein At3g23880-like	1143	20	1.25212e-30	41.78
Mlong585_01019-RA	F-box/kelch-repeat protein At3g06240-like	1158	20	5.36499e-41	44.75
Mlong585_01020-RA	F-box/kelch-repeat protein At3g23880-like	747	20	6.27145e-17	51.92	6	P:GO:0006855; F:GO:0015238; F:GO:0015297; C:GO:0016020; C:GO:0016021; P:GO:0055085
Mlong585_01021-RA	F-box/kelch-repeat protein At3g23880-like	1191	20	6.46985e-27	47.05	1	F:GO:0016874
Mlong585_01022-RA	F-box protein CPR30-like	1107	20	9.9272e-40	45.31	2	C:GO:0016020; C:GO:0016021
Mlong585_01023-RA	F-box/kelch-repeat protein At3g06240	1017	17	2.83153e-24	41.91
Mlong585_01024-RA	peptidyl-prolyl cis-trans isomerase FKBP16-3, chloroplastic	627	20	1.98521e-81	76.57	4	C:GO:0009543; C:GO:0009570; C:GO:0016020; F:GO:0016853
Mlong585_01025-RA	hypothetical protein CDL12_00339	459	20	8.55534e-40	71.38	1	C:GO:0016020
Mlong585_01026-RA	hypothetical protein CDL12_00339	507	20	8.57559e-68	73.55	1	C:GO:0016020
Mlong585_01027-RA	60s ribosomal protein l23a	684	20	2.27813e-35	69.6	1	C:GO:0005622
Mlong585_01028-RA	G-type lectin S-receptor-like serine/threonine-protein kinase At4g27290 isoform X2	2352	20	0	70.39	3	F:GO:0000166; F:GO:0004672; P:GO:0016310
Mlong585_01029-RA	hypothetical protein TSUD_19030	786	20	2.50772e-70	78.77
Mlong585_01030-RA	jasmonic acid-amido synthetase JAR1-like	1095	20	2.41838e-123	80.3	4	P:GO:0009611; P:GO:0009694; P:GO:0009864; F:GO:0080123
Mlong585_01031-RA	F-box protein PP2-B11-like	468	20	6.27547e-39	80.2
Mlong585_01032-RA	uncharacterized protein LOC107634033	507	20	1.20375e-12	53.42	1	F:GO:0003677
Mlong585_01033-RA	F-box/kelch-repeat protein At3g23880-like	915	20	7.07798e-32	45.66
Mlong585_01034-RA	F-box/kelch-repeat protein At3g23880-like	1062	20	1.15708e-38	42.47
Mlong585_01035-RA	peptidyl-prolyl cis-trans isomerase FKBP16-3, chloroplastic	627	20	1.98521e-81	76.57	4	C:GO:0009543; C:GO:0009570; C:GO:0016020; F:GO:0016853
Mlong585_01036-RA	hypothetical protein CDL12_00339	459	20	8.55534e-40	71.38	1	C:GO:0016020
Mlong585_01037-RA	hypothetical protein CDL12_00339	507	20	2.20676e-68	73.6	1	C:GO:0016020
Mlong585_01038-RA	60s ribosomal protein l23a	723	20	6.81785e-35	70.99	1	C:GO:0005622
Mlong585_01039-RA	G-type lectin S-receptor-like serine/threonine-protein kinase At4g27290 isoform X2	2355	20	0	70.49	3	F:GO:0000166; F:GO:0004672; P:GO:0016310
Mlong585_01040-RA	jasmonic acid-amido synthetase JAR1-like	1335	20	1.97003e-110	80.35	4	P:GO:0009611; P:GO:0009694; P:GO:0009864; F:GO:0080123
Mlong585_01041-RA	protein IQ-DOMAIN 1	1146	20	1.40049e-129	60.32
Mlong585_01042-RA	GTPase-activating protein GYP1-like	1425	20	0	81.53
Mlong585_01043-RA	pentatricopeptide repeat-containing protein At3g46870-like	771	20	2.96733e-69	82.66
Mlong585_01044-RA	mediator of RNA polymerase II transcription subunit 7a-like	945	20	5.96789e-70	73.55	3	P:GO:0006355; C:GO:0016592; C:GO:0070847
Mlong585_01045-RA	probable peroxidase 61	1050	20	0	79.12	8	F:GO:0004601; C:GO:0005576; P:GO:0006979; F:GO:0020037; P:GO:0042744; F:GO:0046872; P:GO:0055114; P:GO:0098869
Mlong585_01046-RA	F-box protein CPR30-like	534	5	4.38856e-08	49.24
Mlong585_01047-RA	putative late blight resistance protein homolog R1A-10	2175	20	3.13406e-149	58.54	1	F:GO:0043531
Mlong585_01048-RA	putative late blight resistance protein homolog R1A-10	702	20	1.10995e-37	64.9	1	F:GO:0043531
Mlong585_01049-RA	Transmembrane protein	1437	20	0	67.32	2	C:GO:0016020; C:GO:0016021
Mlong585_01050-RA	protein SHORT-ROOT-like	1284	20	0	83.96	9	F:GO:0003700; C:GO:0005634; P:GO:0006355; P:GO:0008356; P:GO:0009956; F:GO:0043565; P:GO:0045930; P:GO:0048366; P:GO:0055072
Mlong585_01051-RA	---NA---	552
Mlong585_01052-RA	ankyrin repeat-containing protein At2g01680-like	630	20	3.16049e-45	65.34	2	C:GO:0016020; C:GO:0016021
Mlong585_01053-RA	pentatricopeptide repeat-containing protein At4g04370	2277	20	0	77.57	4	F:GO:0003723; F:GO:0004519; P:GO:0009451; C:GO:0043231
Mlong585_01054-RA	probable plastidic glucose transporter 1	1995	20	0	84.17	4	P:GO:0008643; C:GO:0016021; F:GO:0022857; P:GO:0055085
Mlong585_01055-RA	Serine/threonine protein kinase	2106	20	0	69.02	2	F:GO:0005488; F:GO:0016301
Mlong585_01056-RA	basic blue protein-like	522	11	5.4247e-05	81.29	2	F:GO:0009055; P:GO:0022900
Mlong585_01057-RA	basic blue protein-like	450	20	5.08049e-44	68.64	2	F:GO:0009055; P:GO:0022900
Mlong585_01058-RA	Serine/threonine protein kinase	2325	20	0	61.61	2	F:GO:0005488; F:GO:0016301
Mlong585_01059-RA	blue copper protein-like	489	20	2.7847e-43	74.25	1	C:GO:0016020
Mlong585_01060-RA	---NA---	453
Mlong585_01061-RA	putative F-box/kelch-repeat protein At1g20940	648	12	2.17933e-21	47.49	4	F:GO:0003677; C:GO:0005634; P:GO:0006351; P:GO:0006355
Mlong585_01062-RA	F-box protein At1g20360-like	1134	20	1.35916e-57	44.84	4	F:GO:0003677; C:GO:0005634; P:GO:0006351; P:GO:0006355
Mlong585_01063-RA	putative late blight resistance protein homolog R1A-10	1806	20	2.04946e-153	64.86	1	F:GO:0043531
Mlong585_01064-RA	putative late blight resistance protein homolog R1A-10	693	20	1.54227e-54	68.63	1	F:GO:0043531
Mlong585_01065-RA	putative late blight resistance protein homolog R1A-10	657	20	6.13873e-08	65.21	4	C:GO:0005886; P:GO:0006952; P:GO:0007165; F:GO:0043531
Mlong585_01066-RA	---NA---	609
Mlong585_01067-RA	putative late blight resistance protein homolog R1A-10	2691	20	0	62.29	1	F:GO:0043531
Mlong585_01068-RA	putative late blight resistance protein homolog R1A-10	2028	20	1.20083e-69	54.16	1	F:GO:0043531
Mlong585_01069-RA	uncharacterized protein LOC110738772	2565	20	3.03296e-175	71.78
Mlong585_01070-RA	histone-lysine N-methyltransferase ASHH1	1341	20	0	72.44	2	F:GO:0008168; P:GO:0032259
Mlong585_01071-RA	SWI/SNF-related matrix-associated actin-dependent regulator of chromatin subfamily A-like protein 1 isoform X1	1803	20	0	67.33	3	F:GO:0004386; F:GO:0005524; F:GO:0016740
Mlong585_01072-RA	SWI/SNF-related matrix-associated actin-dependent regulator of chromatin subfamily A-like protein 1	2124	20	0	78.82	3	F:GO:0004683; F:GO:0005524; P:GO:0006468
Mlong585_01073-RA	probable transcription factor PosF21	972	20	6.97375e-52	58.53	3	F:GO:0003700; C:GO:0005634; P:GO:0006355
Mlong585_01074-RA	transcription elongation factor SPT4 homolog 2	725	20	1.12237e-63	93.8	11	F:GO:0000993; F:GO:0003700; F:GO:0003727; F:GO:0003746; P:GO:0006325; P:GO:0006397; P:GO:0006414; F:GO:0008270; C:GO:0032044; P:GO:0032786; P:GO:0034243
Mlong585_01075-RA	protein ENHANCED DISEASE RESISTANCE 2-like	906	20	3.94849e-151	81	2	F:GO:0008289; C:GO:0016021
Mlong585_01076-RA	RHOMBOID-like protein 13	504	20	3.72884e-28	89.52	3	F:GO:0004252; P:GO:0006508; C:GO:0016021
Mlong585_01077-RA	RHOMBOID-like protein 13	813	20	3.43665e-168	93.65	3	F:GO:0004252; P:GO:0006508; C:GO:0016021
Mlong585_01078-RA	probable fructokinase-4	1059	20	1.92001e-166	88.69	3	F:GO:0008865; C:GO:0016021; P:GO:0046835
Mlong585_01079-RA	galactolipase DONGLE, chloroplastic	1011	20	3.92272e-121	84.11	4	P:GO:0006629; F:GO:0008970; F:GO:0052739; F:GO:0052740
Mlong585_01080-RA	galactolipase DONGLE, chloroplastic	1380	20	0	78.25	4	P:GO:0006629; F:GO:0008970; F:GO:0052739; F:GO:0052740
Mlong585_01081-RA	pantothenate synthetase	474	20	4.10982e-20	51.98	2	C:GO:0016020; C:GO:0016021
Mlong585_01082-RA	plasma membrane ATPase 4-like	2661	20	0	75	5	F:GO:0000166; P:GO:0006811; C:GO:0016020; F:GO:0016787; F:GO:0043167
Mlong585_01083-RA	---NA---	783
Mlong585_01084-RA	extensin-2-like isoform X2	2823	20	4.00903e-44	84.64	2	F:GO:0005199; P:GO:0009664
Mlong585_01085-RA	extensin-2-like isoform X1	3132	20	4.21499e-49	86.57	2	F:GO:0005199; P:GO:0009664
Mlong585_01086-RA	---NA---	735
Mlong585_01087-RA	---NA---	867
Mlong585_01088-RA	clathrin interactor EPSIN 2-like	2877	20	8.09549e-156	92.46
Mlong585_01089-RA	pentatricopeptide repeat-containing protein At1g06710, mitochondrial	3051	20	0	81.07
Mlong585_01090-RA	probable disease resistance protein At4g27220 isoform X1	3843	20	3.16267e-162	49.34	1	F:GO:0043531
Mlong585_01091-RA	protein BONZAI 1	1122	20	5.69731e-12	88.52	2	F:GO:0005544; P:GO:0060548
Mlong585_01092-RA	probable disease resistance protein At4g27220 isoform X1	2931	20	3.67906e-129	50.45	1	F:GO:0043531
Mlong585_01093-RA	putative disease resistance protein At1g63350	741	20	9.92346e-17	51.11	3	C:GO:0016020; C:GO:0016021; F:GO:0043531
Mlong585_01094-RA	solute carrier family 35 member F1-like isoform X1	846	20	1.82342e-139	73.86	1	C:GO:0016020
Mlong585_01095-RA	plant UBX domain-containing protein 11	1527	20	1.04875e-177	60.15
Mlong585_01096-RA	2-isopropylmalate synthase A-like	726	20	1.74191e-102	89.56	2	F:GO:0003852; P:GO:0009098
Mlong585_01097-RA	2-isopropylmalate synthase A-like	561	20	2.14908e-103	90.91	2	F:GO:0003852; P:GO:0009098
Mlong585_01098-RA	2-isopropylmalate synthase B	1296	20	2.82597e-148	60.93	1	F:GO:0016740
Mlong585_01099-RA	DNA polymerase epsilon catalytic subunit A-like	471	20	1.48334e-09	71.52	4	F:GO:0003676; C:GO:0005634; P:GO:0006259; P:GO:0034645
Mlong585_01100-RA	Cytochrome P450 CYP2 subfamily	813	20	1.62826e-90	72.15	3	C:GO:0016020; F:GO:0016491; F:GO:0046872
Mlong585_01101-RA	plasma membrane ATPase 4-like	2841	20	0	74.58	5	F:GO:0000166; P:GO:0006811; C:GO:0016020; F:GO:0016787; F:GO:0043167
Mlong585_01102-RA	---NA---	741
Mlong585_01103-RA	extensin-2-like isoform X2	2682	20	2.96193e-44	84.64	2	F:GO:0005199; P:GO:0009664
Mlong585_01104-RA	adhesive plaque matrix protein-like	3261	20	3.85575e-42	86.62	2	F:GO:0005199; P:GO:0009664
Mlong585_01105-RA	---NA---	735
Mlong585_01106-RA	LWamide neuropeptide	1587	6	5.02475e-17	50.55	1	P:GO:0007218
Mlong585_01107-RA	clathrin interactor EPSIN 2-like	2880	20	2.91823e-158	92.39
Mlong585_01108-RA	pentatricopeptide repeat-containing protein At1g06710, mitochondrial	3051	20	0	80.97
Mlong585_01109-RA	probable disease resistance protein At4g27220	3813	20	3.63604e-163	49.59	1	F:GO:0043531
Mlong585_01110-RA	protein BONZAI 1	1050	20	5.43118e-12	88.7	2	F:GO:0005544; P:GO:0060548
Mlong585_01111-RA	probable disease resistance protein At4g27220	3858	20	5.71483e-150	50.11	1	F:GO:0043531
Mlong585_01112-RA	B3 domain-containing protein REM5-like	660	20	1.33526e-22	48	4	F:GO:0003677; C:GO:0005634; P:GO:0006351; P:GO:0006355
Mlong585_01113-RA	PsaB (chloroplast)	492	20	1.90458e-40	92.17	4	C:GO:0009507; C:GO:0009522; P:GO:0015979; C:GO:0016021
Mlong585_01114-RA	pentatricopeptide repeat-containing protein At1g06710, mitochondrial	1365	20	0	77.18	4	F:GO:0003723; F:GO:0004519; P:GO:0009451; C:GO:0043231
Mlong585_01115-RA	probable disease resistance protein At4g27220 isoform X1	1116	20	2.28427e-88	60.29	1	F:GO:0043531
Mlong585_01116-RA	probable disease resistance protein At4g27220 isoform X1	702	20	1.41803e-10	48.94	1	F:GO:0043531
Mlong585_01117-RA	probable disease resistance protein At4g27220 isoform X1	2811	20	2.35057e-106	51.49	1	F:GO:0043531
Mlong585_01118-RA	pentatricopeptide repeat-containing protein At1g06710, mitochondrial	816	20	2.7258e-142	84.24
Mlong585_01119-RA	pentatricopeptide repeat-containing protein At1g06710, mitochondrial	1836	20	0	79.97
Mlong585_01120-RA	probable disease resistance protein At4g27220	3609	20	4.36105e-110	48.46	1	F:GO:0043531
Mlong585_01121-RA	solute carrier family 35 member F1-like	807	20	1.18298e-97	62.57	4	C:GO:0016020; C:GO:0016021; F:GO:0022857; P:GO:0055085
Mlong585_01122-RA	plant UBX domain-containing protein 11	1491	20	2.95192e-177	60.12
Mlong585_01123-RA	2-isopropylmalate synthase B	1851	20	0	79.67	2	F:GO:0003852; P:GO:0009098
Mlong585_01124-RA	DNA polymerase epsilon catalytic subunit A-like	471	20	1.48334e-09	71.52	4	F:GO:0003676; C:GO:0005634; P:GO:0006259; P:GO:0034645
Mlong585_01125-RA	Cytochrome P450 CYP2 subfamily	909	20	1.38156e-120	66.53	2	F:GO:0005488; F:GO:0016491
Mlong585_01126-RA	CDT1-like protein a, chloroplastic	819	20	1.15164e-14	56.81
Mlong585_01127-RA	2-isopropylmalate synthase A-like	1275	20	0	80.43	2	F:GO:0003852; P:GO:0009098
Mlong585_01128-RA	2-isopropylmalate synthase A-like	576	20	6.28381e-83	82.6	2	F:GO:0003852; P:GO:0009098
Mlong585_01129-RA	2-isopropylmalate synthase A-like	540	20	2.47122e-83	83.41	2	F:GO:0003852; P:GO:0009098
Mlong585_01130-RA	probable 2-isopropylmalate synthase isoform X2	1248	20	1.13043e-60	76.34	3	F:GO:0003852; P:GO:0009098; C:GO:0016020
Mlong585_01131-RA	PTI1-like tyrosine-protein kinase 1 isoform X1	1135	20	0	88.27	4	F:GO:0004674; F:GO:0004715; F:GO:0005524; P:GO:0018108
Mlong585_01132-RA	chitinase-like protein 2	666	20	4.97642e-06	96.85	20	F:GO:0004568; C:GO:0005794; P:GO:0005975; P:GO:0006032; P:GO:0008152; P:GO:0009408; P:GO:0009414; P:GO:0009651; P:GO:0009735; P:GO:0009825; P:GO:0010053; P:GO:0010167; P:GO:0010337; F:GO:0016787; F:GO:0016798; P:GO:0016998; P:GO:0030244; F:GO:0030247; C:GO:0048046; P:GO:0090379
Mlong585_01133-RA	chitinase-like protein 1	966	20	0	90.42	17	F:GO:0004568; C:GO:0005794; P:GO:0006032; P:GO:0009408; P:GO:0009414; P:GO:0009651; P:GO:0009735; P:GO:0009825; P:GO:0010053; P:GO:0010167; P:GO:0010337; C:GO:0016021; P:GO:0016998; P:GO:0030244; F:GO:0030247; C:GO:0048046; P:GO:0090379
Mlong585_01134-RA	uncharacterized protein LOC105158762	1275	20	0	67.51	1	C:GO:0016020
Mlong585_01135-RA	probable E3 ubiquitin-protein ligase ARI7	915	20	4.41989e-67	69.39	4	F:GO:0004842; P:GO:0016567; F:GO:0016874; F:GO:0046872
Mlong585_01136-RA	probable E3 ubiquitin-protein ligase ARI8	930	20	0	87.24	4	F:GO:0004842; P:GO:0016567; F:GO:0016874; F:GO:0046872
Mlong585_01137-RA	calcium-dependent protein kinase 24	1332	20	9.86679e-150	76.27	12	F:GO:0004683; F:GO:0005509; F:GO:0005516; F:GO:0005524; C:GO:0005634; C:GO:0005737; C:GO:0005886; P:GO:0009738; F:GO:0009931; P:GO:0018105; P:GO:0035556; P:GO:0046777
Mlong585_01138-RA	---NA---	585
Mlong585_01139-RA	tetrapyrrole-binding protein, chloroplastic	822	20	4.64954e-79	79.04
Mlong585_01140-RA	tetrapyrrole-binding protein, chloroplastic	906	20	1.26343e-78	81.05
Mlong585_01141-RA	protein FAR1-RELATED SEQUENCE 2-like	852	20	1.12552e-115	81.06	6	F:GO:0003700; C:GO:0005634; P:GO:0009585; P:GO:0010018; P:GO:0042753; P:GO:0045893
Mlong585_01142-RA	putative FBD-associated F-box protein At5g56700	1374	20	1.0457e-50	56.52
Mlong585_01143-RA	putative receptor-like protein kinase At5g39000	2394	20	0	68.49	2	F:GO:0004672; P:GO:0016310
Mlong585_01144-RA	receptor-like protein kinase FERONIA	642	20	1.61168e-48	70.36	4	F:GO:0000166; F:GO:0004672; P:GO:0006468; C:GO:0016020
Mlong585_01145-RA	protein NLP9-like	2886	20	0	71.31	4	F:GO:0003677; C:GO:0005634; P:GO:0006351; P:GO:0006355
Mlong585_01146-RA	ubiquinone biosynthesis monooxygenase COQ6, mitochondrial	1426	20	0	76	6	P:GO:0006744; F:GO:0016709; F:GO:0016712; C:GO:0031314; P:GO:0055114; F:GO:0071949
Mlong585_01147-RA	pentatricopeptide repeat-containing protein At1g73400, mitochondrial	1719	20	0	84.34	5	F:GO:0003723; F:GO:0004519; P:GO:0009451; C:GO:0043231; P:GO:0090305
Mlong585_01148-RA	WAT1-related protein At1g43650-like isoform X2	468	20	2.53014e-15	67.38	1	C:GO:0016020
Mlong585_01149-RA	probable tRNA N6-adenosine threonylcarbamoyltransferase	1161	20	0	95.45	8	C:GO:0000408; P:GO:0002949; C:GO:0005634; C:GO:0005737; P:GO:0006508; F:GO:0008237; F:GO:0046872; F:GO:0061711
Mlong585_01150-RA	tetratricopeptide repeat protein 27 homolog	2811	20	0	74.24	1	C:GO:0016020
Mlong585_01151-RA	vacuolar amino acid transporter 1	1359	20	0	81.99	3	P:GO:0003333; F:GO:0015171; C:GO:0016021
Mlong585_01152-RA	15-cis-zeta-carotene isomerase, chloroplastic	969	20	1.10216e-177	84.02	2	C:GO:0016021; F:GO:0016853
Mlong585_01153-RA	aspartic proteinase-like protein 2 isoform X1	1800	20	2.68723e-176	78.1	3	F:GO:0004190; P:GO:0006508; C:GO:0016021
Mlong585_01154-RA	uncharacterized WD repeat-containing protein C2A9.03-like	1326	20	0	86.65
Mlong585_01155-RA	probably inactive leucine-rich repeat receptor-like protein kinase At3g28040	2997	20	0	81.96	4	F:GO:0004674; F:GO:0005524; P:GO:0006468; C:GO:0016021
Mlong585_01156-RA	F-box/LRR-repeat protein At3g26922-like	705	20	2.48737e-22	59.35
Mlong585_01157-RA	uncharacterized N-acetyltransferase p20-like	528	20	9.79227e-72	77.57	1	F:GO:0016740
Mlong585_01158-RA	eukaryotic translation initiation factor 3 subunit H	1100	20	0	95.85	5	P:GO:0001732; F:GO:0003743; C:GO:0005852; C:GO:0016282; C:GO:0033290
Mlong585_01159-RA	histone-lysine N-methyltransferase ATX2-like	3527	20	0	65.88	1	F:GO:0016740
Mlong585_01160-RA	---NA---	450
Mlong585_01161-RA	aspartic proteinase-like protein 2	1677	20	1.29989e-127	81.58	3	F:GO:0004190; P:GO:0006508; C:GO:0016021
Mlong585_01162-RA	uncharacterized WD repeat-containing protein C2A9.03-like	1326	20	0	86.2
Mlong585_01163-RA	probably inactive leucine-rich repeat receptor-like protein kinase At3g28040	2997	20	0	81.76	4	F:GO:0004674; F:GO:0005524; P:GO:0006468; C:GO:0016021
Mlong585_01164-RA	F-box/LRR-repeat protein At3g26922-like	921	20	8.71099e-21	58.45
Mlong585_01165-RA	uncharacterized N-acetyltransferase p20-like	528	20	9.79227e-72	77.57	1	F:GO:0016740
Mlong585_01166-RA	eukaryotic translation initiation factor 3 subunit H	1100	20	0	96.15	5	P:GO:0001732; F:GO:0003743; C:GO:0005852; C:GO:0016282; C:GO:0033290
Mlong585_01167-RA	histone-lysine N-methyltransferase ATX2-like	1575	20	0	74.79	2	F:GO:0008168; P:GO:0032259
Mlong585_01168-RA	histone-lysine N-methyltransferase ATX2-like	1812	20	0	69.87	4	C:GO:0005634; F:GO:0008168; P:GO:0032259; F:GO:0046872
Mlong585_01169-RA	---NA---	537
Mlong585_01170-RA	eukaryotic translation initiation factor 3 subunit H	997	20	2.64446e-173	88.51	5	P:GO:0001732; F:GO:0003743; C:GO:0005852; C:GO:0016282; C:GO:0033290
Mlong585_01171-RA	probable LRR receptor-like serine/threonine-protein kinase At3g47570 isoform X3	2703	20	0	66	1	F:GO:0016301
Mlong585_01172-RA	uncharacterized protein LOC110793862	456	20	3.15465e-24	56.43	2	C:GO:0016020; C:GO:0016021
Mlong585_01173-RA	UDP-glycosyltransferase 92A1-like	1503	20	0	76.25	2	P:GO:0008152; F:GO:0016758
Mlong585_01174-RA	hypothetical protein CDL12_14435	681	20	3.75455e-28	48.68
Mlong585_01175-RA	---NA---	645
Mlong585_01176-RA	ATP-dependent DNA helicase 2 subunit KU70	2040	20	0	78.83	11	P:GO:0000723; C:GO:0000784; F:GO:0003684; F:GO:0003690; F:GO:0004003; P:GO:0006303; P:GO:0009408; C:GO:0016021; P:GO:0032508; F:GO:0042162; C:GO:0043564
Mlong585_01177-RA	zinc finger CCCH domain-containing protein 25-like	1026	20	2.1063e-101	71.31	1	F:GO:0003676
Mlong585_01178-RA	suppressor protein SRP40	468	20	3.59241e-26	71.92
Mlong585_01179-RA	malonyl-CoA-acyl carrier protein transacylase, mitochondrial	1374	20	0	90.9	3	F:GO:0004314; P:GO:0006633; C:GO:0009570
Mlong585_01180-RA	importin beta-like SAD2	2697	20	0	77.35	3	C:GO:0005634; P:GO:0006886; F:GO:0008536
Mlong585_01181-RA	histone-lysine N-methyltransferase ATX2-like isoform X1	1062	20	2.32262e-77	56.44	5	C:GO:0005634; F:GO:0008168; F:GO:0016740; P:GO:0032259; F:GO:0046872
Mlong585_01182-RA	histone-lysine N-methyltransferase ATX2-like	1812	20	0	63.98	1	F:GO:0016740
Mlong585_01183-RA	---NA---	450
Mlong585_01184-RA	---NA---	540
Mlong585_01185-RA	---NA---	870
Mlong585_01186-RA	importin beta-like SAD2	2838	20	0	84.92	6	C:GO:0005635; C:GO:0005829; P:GO:0006606; P:GO:0007165; F:GO:0008536; F:GO:0008565
Mlong585_01187-RA	malonyl-CoA-acyl carrier protein transacylase, mitochondrial	1373	20	0	90.43	3	F:GO:0004314; P:GO:0006633; C:GO:0009570
Mlong585_01188-RA	suppressor protein SRP40	468	20	3.59241e-26	71.92
Mlong585_01189-RA	zinc finger CCCH domain-containing protein 25-like	1044	20	1.17676e-101	71.31	1	F:GO:0003676
Mlong585_01190-RA	ATP-dependent DNA helicase 2 subunit KU70	2025	20	0	79.45	11	P:GO:0000723; C:GO:0000784; F:GO:0003684; F:GO:0003690; F:GO:0004003; P:GO:0006303; P:GO:0009408; C:GO:0016021; P:GO:0032508; F:GO:0042162; C:GO:0043564
Mlong585_01191-RA	UDP-glycosyltransferase 92A1-like	1503	20	0	76.25	2	P:GO:0008152; F:GO:0016758
Mlong585_01192-RA	probable LRR receptor-like serine/threonine-protein kinase At3g47570 isoform X3	2775	20	0	66.14	1	F:GO:0016301
Mlong585_01193-RA	eukaryotic translation initiation factor 5B-like	1695	20	2.93202e-61	54.19	2	C:GO:0016020; C:GO:0016021
Mlong585_01194-RA	uncharacterized protein LOC105159160	1752	20	0	79.05	1	C:GO:0005886
Mlong585_01195-RA	putative lipase	1395	20	0	74.91	1	F:GO:0016787
Mlong585_01196-RA	probable disease resistance protein At4g27220	1233	20	6.70418e-22	43.74	3	C:GO:0016020; C:GO:0016021; F:GO:0043531
Mlong585_01197-RA	probable disease resistance protein At4g27220 isoform X1	2022	20	2.20926e-72	47.43	1	F:GO:0043531
Mlong585_01198-RA	Feruloyl esterase A	957	20	1.65522e-174	78.9	4	F:GO:0004806; P:GO:0006629; C:GO:0016020; F:GO:0030600
Mlong585_01199-RA	protein SUPPRESSOR OF MAX2 1	666	20	4.13746e-55	63.89	2	F:GO:0005524; P:GO:0019538
Mlong585_01200-RA	receptor-like protein 12	594	20	8.83189e-52	63.13	1	C:GO:0016020
Mlong585_01201-RA	receptor-like protein 12	993	20	1.4983e-81	61.27	2	C:GO:0016020; C:GO:0016021
Mlong585_01202-RA	U6 snRNA phosphodiesterase isoform X2	639	20	5.9308e-77	73.93	3	F:GO:0000175; P:GO:0016070; P:GO:0090305
Mlong585_01203-RA	transcription factor HEC2-like	666	20	9.29063e-75	66	1	F:GO:0046983
Mlong585_01204-RA	heat stress transcription factor B-4-like	1062	20	6.43543e-144	68.52	5	F:GO:0003677; F:GO:0003700; C:GO:0005634; P:GO:0006355; F:GO:0043565
Mlong585_01205-RA	calcium-dependent protein kinase 2-like	1347	20	0	89.38	4	F:GO:0004683; F:GO:0005509; F:GO:0005524; P:GO:0006468
Mlong585_01206-RA	calcium-dependent protein kinase 2-like	1488	20	0	89.02	4	F:GO:0004683; F:GO:0005509; F:GO:0005524; P:GO:0006468
Mlong585_01207-RA	probable BOI-related E3 ubiquitin-protein ligase 2	882	20	4.63227e-116	74.72	1	F:GO:0016874
Mlong585_01208-RA	Late embryogenesis abundant protein, LEA-14	957	20	5.80529e-177	89.64	1	C:GO:0016021
Mlong585_01209-RA	protein MRG1-like isoform X1	756	20	8.55016e-66	67.65	1	P:GO:0009987
Mlong585_01210-RA	transcription factor MYB44-like	765	20	3.9911e-106	64.54	2	F:GO:0003677; F:GO:0140110
Mlong585_01211-RA	probable isoaspartyl peptidase/L-asparaginase 2	987	20	0	92.64	1	F:GO:0004067
Mlong585_01212-RA	pentatricopeptide repeat-containing protein At5g24830 isoform X1	1380	20	3.94061e-169	62.45
Mlong585_01213-RA	G1/S-specific cyclin D	1008	20	3.82926e-123	71.73	1	C:GO:0005634
Mlong585_01214-RA	probable LRR receptor-like serine/threonine-protein kinase At3g47570	2493	20	0	62.33	1	F:GO:0016301
Mlong585_01215-RA	F-box protein At1g47056-like	1542	20	0	77.88
Mlong585_01216-RA	protein RER1A-like	543	20	1.0041e-55	83.36	1	C:GO:0016021
Mlong585_01217-RA	transcription factor EMB1444-like isoform X2	1017	20	1.70984e-125	70.74	4	F:GO:0004674; C:GO:0005829; P:GO:0006468; P:GO:0035556
Mlong585_01218-RA	low-temperature-induced cysteine proteinase-like	1269	20	0	82.05	6	F:GO:0004197; C:GO:0005615; C:GO:0005764; F:GO:0032440; P:GO:0051603; P:GO:0055114
Mlong585_01219-RA	pentatricopeptide repeat-containing protein At5g24830 isoform X1	1194	20	1.5089e-126	61.63
Mlong585_01220-RA	probable LRR receptor-like serine/threonine-protein kinase At3g47570	495	20	1.3568e-38	57.97	1	F:GO:0016740
Mlong585_01221-RA	probable LRR receptor-like serine/threonine-protein kinase At3g47570	2241	20	0	58.5	1	F:GO:0016740
Mlong585_01222-RA	F-box protein At1g47056-like	1542	20	0	77.79
Mlong585_01223-RA	protein RER1A-like	537	20	3.28315e-49	82.74	1	C:GO:0016021
Mlong585_01224-RA	transcription factor EMB1444-like isoform X2	1002	20	1.65287e-124	71.85	4	F:GO:0004674; C:GO:0005829; P:GO:0006468; P:GO:0035556
Mlong585_01225-RA	low-temperature-induced cysteine proteinase-like	1302	20	0	80.67	4	F:GO:0004197; C:GO:0005615; C:GO:0005764; P:GO:0051603
Mlong585_01226-RA	hypothetical protein CDL12_16597	696	20	2.35665e-33	49.3
Mlong585_01227-RA	---NA---	738
Mlong585_01228-RA	putative S-adenosyl-L-methionine-dependent methyltransferase	918	20	3.85868e-143	70.78	5	F:GO:0008168; C:GO:0016020; C:GO:0016021; F:GO:0016740; P:GO:0032259
Mlong585_01229-RA	probable WRKY transcription factor 7	1181	20	4.23759e-159	76.51	4	F:GO:0003700; C:GO:0005634; P:GO:0006355; F:GO:0043565
Mlong585_01230-RA	putative inactive receptor kinase	1266	20	2.57264e-166	78.29	1	C:GO:0016020
Mlong585_01231-RA	putative late blight resistance protein homolog R1B-16	561	20	5.10942e-26	51.15	4	C:GO:0005886; P:GO:0006952; P:GO:0007165; F:GO:0043531
Mlong585_01232-RA	probable inactive receptor kinase At5g67200	1983	20	0	77.45	4	F:GO:0004674; F:GO:0005524; P:GO:0006468; C:GO:0016021
Mlong585_01233-RA	probable inactive receptor kinase At5g67200	1149	20	7.68963e-130	84.38	4	F:GO:0004672; F:GO:0005524; P:GO:0006468; C:GO:0016021
Mlong585_01234-RA	SPRY domain containing protein	858	20	1.01877e-100	66.99	2	C:GO:0016020; C:GO:0016021
Mlong585_01235-RA	ethylene-responsive transcription factor ERF010-like	450	20	1.70299e-71	85.13	4	F:GO:0003677; F:GO:0003700; C:GO:0005634; P:GO:0006355
Mlong585_01236-RA	tyrosine--tRNA ligase 1, cytoplasmic	2443	20	0	90.87	3	F:GO:0004831; F:GO:0005524; P:GO:0006418
Mlong585_01237-RA	polyadenylate-binding protein 2-like	1794	20	0	90.9	2	F:GO:0003723; C:GO:0005737
Mlong585_01238-RA	---NA---	579
Mlong585_01239-RA	polyadenylate-binding protein 2-like	1982	20	0	92.21	2	F:GO:0003723; C:GO:0005737
Mlong585_01240-RA	subtilisin-like protease SBT1.9	2292	20	0	80.47	2	F:GO:0004252; P:GO:0006508
Mlong585_01241-RA	ribosome biogenesis protein BRX1 homolog	948	20	0	90.42	3	P:GO:0000027; F:GO:0003723; C:GO:0005730
Mlong585_01242-RA	subtilisin-like protease SBT1.9	2295	20	0	81.19	2	F:GO:0004252; P:GO:0006508
Mlong585_01243-RA	glutathione S-transferase T3-like	1200	20	3.79563e-20	50.45	5	F:GO:0004364; C:GO:0005737; C:GO:0005840; P:GO:0006749; F:GO:0016740
Mlong585_01244-RA	subtilisin-like protease SBT1.9	1515	20	0	63.47	1	F:GO:0008233
Mlong585_01245-RA	subtilisin-like protease SBT1.9	2010	20	0	74.17	1	F:GO:0008236
Mlong585_01246-RA	subtilisin-like protease SBT1.9	2184	20	0	78.05	2	F:GO:0004252; P:GO:0006508
Mlong585_01247-RA	subtilisin-like protease SBT1.9	636	20	1.16936e-78	79.7	2	F:GO:0004252; P:GO:0006508
Mlong585_01248-RA	probable serine/threonine-protein kinase At1g01540	1470	20	0	79.33	4	F:GO:0004674; F:GO:0005524; P:GO:0006468; C:GO:0016021
Mlong585_01249-RA	subtilisin-like protease SBT1.9	2304	20	0	79.64	2	F:GO:0004252; P:GO:0006508
Mlong585_01250-RA	subtilisin-like protease SBT1.9	2211	20	0	79.54	2	F:GO:0004252; P:GO:0006508
Mlong585_01251-RA	Tripeptidyl-peptidase II	450	20	1.03325e-52	64.78	1	F:GO:0008236
Mlong585_01252-RA	extradiol ring-cleavage dioxygenase-like	459	20	1.51781e-37	79.89	6	P:GO:0006725; F:GO:0008198; F:GO:0008270; C:GO:0016021; F:GO:0050297; P:GO:0055114
Mlong585_01253-RA	protein COBRA-like	1569	20	0	93.14	3	P:GO:0010215; C:GO:0016021; C:GO:0031225
Mlong585_01254-RA	protein COBRA-like	1077	20	0	84.15	3	P:GO:0010215; C:GO:0016021; C:GO:0031225
Mlong585_01255-RA	MFP1 attachment factor 1-like	462	20	6.50544e-61	85.05	4	F:GO:0005515; C:GO:0005635; C:GO:0005794; C:GO:0016363
Mlong585_01256-RA	putative inactive receptor kinase	1257	20	1.88988e-166	78.29	1	C:GO:0016020
Mlong585_01257-RA	probable inactive receptor kinase At5g67200	1413	20	0	73.91	4	F:GO:0004674; F:GO:0005524; P:GO:0006468; C:GO:0016021
Mlong585_01258-RA	probable inactive receptor kinase At5g67200	594	20	3.56068e-109	84.77	5	F:GO:0004674; F:GO:0004713; F:GO:0005524; C:GO:0016021; P:GO:0018108
Mlong585_01259-RA	hypothetical protein F511_01360	858	20	1.19879e-100	67.01	2	C:GO:0016020; C:GO:0016021
Mlong585_01260-RA	ethylene-responsive transcription factor ERF010-like	450	20	4.14207e-72	84.7	4	F:GO:0003677; F:GO:0003700; C:GO:0005634; P:GO:0006355
Mlong585_01261-RA	tyrosine--tRNA ligase 1, cytoplasmic	1919	20	0	91.14	3	F:GO:0004831; F:GO:0005524; P:GO:0006418
Mlong585_01262-RA	tyrosine--tRNA ligase 1, cytoplasmic	522	20	4.80397e-68	88.54	3	F:GO:0004831; F:GO:0005524; P:GO:0006418
Mlong585_01263-RA	polyadenylate-binding protein 2-like	1794	20	0	90.9	2	F:GO:0003723; C:GO:0005737
Mlong585_01264-RA	---NA---	579
Mlong585_01265-RA	polyadenylate-binding protein 2-like	1982	20	0	92.3	2	F:GO:0003723; C:GO:0005737
Mlong585_01266-RA	subtilisin-like protease SBT1.9	2250	20	0	78.57	2	F:GO:0004252; P:GO:0006508
Mlong585_01267-RA	ribosome biogenesis protein BRX1 homolog	948	20	0	90.42	3	P:GO:0000027; F:GO:0003723; C:GO:0005730
Mlong585_01268-RA	subtilisin-like protease SBT1.9	2295	20	0	81.19	2	F:GO:0004252; P:GO:0006508
Mlong585_01269-RA	subtilisin-like protease SBT1.9	1863	20	0	79.6	2	F:GO:0004252; P:GO:0006508
Mlong585_01270-RA	subtilisin-like protease SBT1.9	1989	20	0	70.75	1	F:GO:0008236
Mlong585_01271-RA	subtilisin-like protease SBT1.9	2184	20	0	78.09	2	F:GO:0004252; P:GO:0006508
Mlong585_01272-RA	subtilisin-like protease SBT1.9	636	20	1.16936e-78	79.7	2	F:GO:0004252; P:GO:0006508
Mlong585_01273-RA	Transcription initiation factor IIB	480	20	2.40041e-62	58.8	9	F:GO:0003743; C:GO:0005634; C:GO:0005737; P:GO:0006351; P:GO:0006355; P:GO:0006413; F:GO:0017025; F:GO:0046872; P:GO:0070897
Mlong585_01274-RA	probable serine/threonine-protein kinase At1g01540	1470	20	0	79.33	4	F:GO:0004674; F:GO:0005524; P:GO:0006468; C:GO:0016021
Mlong585_01275-RA	subtilisin-like protease SBT1.9	2304	20	0	79.64	2	F:GO:0004252; P:GO:0006508
Mlong585_01276-RA	subtilisin-like protease SBT1.9	2307	20	0	79.43	2	F:GO:0004252; P:GO:0006508
Mlong585_01277-RA	Tripeptidyl-peptidase II	450	20	1.03325e-52	64.78	1	F:GO:0008236
Mlong585_01278-RA	Tripeptidyl-peptidase II	507	20	1.00946e-56	79.15	2	F:GO:0004252; P:GO:0006508
Mlong585_01279-RA	protein COBRA-like	1170	20	0	92.72	3	P:GO:0010215; C:GO:0016021; C:GO:0031225
Mlong585_01280-RA	MFP1 attachment factor 1-like	462	20	6.50544e-61	85.05	4	F:GO:0005515; C:GO:0005635; C:GO:0005794; C:GO:0016363
Mlong585_01281-RA	ribonuclease H	984	20	4.37962e-53	55.89	4	F:GO:0003676; F:GO:0004519; F:GO:0004527; P:GO:0090305
Mlong585_01282-RA	Sequence-specific DNA binding transcription factors	1296	20	0	73.07
Mlong585_01283-RA	putative cyclin-A3-1	1110	20	0	80.44	1	C:GO:0005634
Mlong585_01284-RA	metal transporter Nramp2-like	1677	20	0	85.42	3	C:GO:0016021; P:GO:0030001; F:GO:0046873
Mlong585_01285-RA	UDP-glycosyltransferase 87A1-like	888	20	1.49415e-122	69.52	3	C:GO:0043231; F:GO:0080043; F:GO:0080044
Mlong585_01286-RA	uncharacterized protein LOC105159124	1338	20	0	90.43
Mlong585_01287-RA	acyl-CoA-binding domain-containing protein 3-like isoform X1	1386	20	6.06297e-59	76	2	F:GO:0000062; C:GO:0016020
Mlong585_01288-RA	protein disulfide-isomerase	1110	20	4.86292e-27	61.58	3	F:GO:0003676; C:GO:0016020; C:GO:0016021
Mlong585_01289-RA	Ribonuclease H domain	654	20	1.64773e-19	55.74	3	F:GO:0003676; F:GO:0004523; P:GO:0090502
Mlong585_01290-RA	ribonuclease H	1125	20	2.1163e-27	44.8	2	F:GO:0003676; F:GO:0008270
Mlong585_01291-RA	transcription elongation factor SPT4 homolog 2	552	20	5.42847e-67	86.05	11	F:GO:0000993; F:GO:0003700; F:GO:0003727; F:GO:0003746; P:GO:0006325; P:GO:0006397; P:GO:0006414; F:GO:0008270; C:GO:0032044; P:GO:0032786; P:GO:0034243
Mlong585_01292-RA	transcription initiation factor TFIID subunit 4b isoform X1	2799	20	0	70.41	2	C:GO:0005669; P:GO:0006352
Mlong585_01293-RA	LOB domain-containing protein 38-like	597	20	2.03598e-76	76.18
Mlong585_01294-RA	zinc finger protein ZAT10-like	666	20	1.90228e-57	67.54	3	F:GO:0003676; C:GO:0005634; P:GO:0010200
Mlong585_01295-RA	zeta-carotene desaturase	996	20	1.81142e-92	73.4	4	P:GO:0008299; C:GO:0009507; P:GO:0016119; F:GO:0016635
Mlong585_01296-RA	adenine phosphoribosyltransferase 1-like	795	20	3.05805e-131	82.28	4	F:GO:0003999; C:GO:0005737; P:GO:0006168; P:GO:0009116
Mlong585_01297-RA	transcription factor bHLH85-like	780	20	9.15027e-66	50.71	6	F:GO:0001046; F:GO:0001228; C:GO:0005634; P:GO:0006366; P:GO:0045944; F:GO:0046983
Mlong585_01298-RA	activating signal cointegrator 1 complex subunit 2	663	20	1.07646e-61	71.15	2	F:GO:0003676; F:GO:0003723
Mlong585_01299-RA	activating signal cointegrator 1 complex subunit 2	1875	20	0	74.26	1	F:GO:0003676
Mlong585_01300-RA	interferon-related developmental regulator 1-like	1443	20	0	85.89
Mlong585_01301-RA	cyclin-D5-1-like isoform X1	912	20	4.79295e-92	62.13	1	C:GO:0005634
Mlong585_01302-RA	---NA---	507
Mlong585_01303-RA	probable strigolactone esterase DAD2	918	20	9.71911e-130	91.85	4	P:GO:0010223; F:GO:0052689; P:GO:1901601; P:GO:1902348
Mlong585_01304-RA	probable strigolactone esterase DAD2	663	20	4.66326e-103	90.97	1	F:GO:0052689
Mlong585_01305-RA	probable strigolactone esterase DAD2	744	20	1.2282e-156	85.57	3	P:GO:0010223; F:GO:0052689; P:GO:1901601
Mlong585_01306-RA	U-box domain-containing protein 4-like	1581	20	0	87.75	2	C:GO:0005634; C:GO:0005737
Mlong585_01307-RA	UDP-glycosyltransferase 83A1-like	459	20	1.96226e-10	68.84	2	P:GO:0008152; F:GO:0016758
Mlong585_01308-RA	DNA excision repair protein ERCC-8	1215	20	0	76.84
Mlong585_01309-RA	polyadenylation and cleavage factor homolog 4-like isoform X2	3051	20	0	62.51	8	F:GO:0003676; C:GO:0005634; C:GO:0005737; P:GO:0006378; P:GO:0006397; P:GO:0009911; C:GO:0016020; C:GO:0016021
Mlong585_01310-RA	ERI1 exoribonuclease 2-like	513	20	1.8469e-06	49.43	3	F:GO:0008270; C:GO:0016020; C:GO:0016021
Mlong585_01311-RA	hypothetical protein CFP56_35042	972	20	2.05137e-07	52.13
Mlong585_01312-RA	A-kinase anchor protein 17A	1104	20	2.7151e-168	77.26	2	F:GO:0016301; P:GO:0016310
Mlong585_01313-RA	PREDICTED: uncharacterized protein LOC105958756	585	20	2.02494e-28	59.58	2	C:GO:0016020; C:GO:0016021
Mlong585_01314-RA	F-box protein At3g12350	1281	20	0	70.49
Mlong585_01315-RA	exocyst complex component EXO70A1-like	1089	20	1.88979e-174	69.16	2	C:GO:0000145; P:GO:0006887
Mlong585_01316-RA	exocyst complex component EXO70A1-like	909	20	2.15137e-97	74.7	2	C:GO:0000145; P:GO:0006887
Mlong585_01317-RA	LOW QUALITY PROTEIN: uncharacterized protein LOC105159096	912	20	5.51351e-74	58.03
Mlong585_01318-RA	hypothetical protein CDL12_24252	465	20	7.77934e-24	50.33
Mlong585_01319-RA	U3 small nucleolar RNA-associated protein 4-like	2274	20	0	75.69
Mlong585_01320-RA	immune-associated nucleotide-binding protein 9	2127	20	2.12787e-87	70.78	1	F:GO:0005525
Mlong585_01321-RA	calcium-transporting ATPase 3, endoplasmic reticulum-type isoform X1	1416	20	2.90008e-143	80.74	6	F:GO:0005388; F:GO:0005524; C:GO:0016021; C:GO:0033017; P:GO:0070588; P:GO:0099132
Mlong585_01322-RA	calcium-transporting ATPase 3, endoplasmic reticulum-type isoform X1	2160	20	0	93.85	6	F:GO:0005388; F:GO:0005524; C:GO:0016021; C:GO:0033017; P:GO:0070588; P:GO:0099132
Mlong585_01323-RA	70 kDa peptidyl-prolyl isomerase	1476	20	0	74.91	1	F:GO:0016853
Mlong585_01324-RA	protein FAR1-RELATED SEQUENCE 5-like	1350	20	2.02455e-22	49.09	2	P:GO:0006355; F:GO:0008270
Mlong585_01325-RA	Gag-pol polyprotein-like protein	729	20	1.14761e-31	57.34	7	F:GO:0003676; F:GO:0003964; P:GO:0006278; F:GO:0008270; P:GO:0015074; C:GO:0016020; C:GO:0016021
Mlong585_01326-RA	PREDICTED: uncharacterized protein LOC105958908	516	20	2.25737e-49	58.71
Mlong585_01327-RA	uncharacterized protein LOC111390134	906	20	1.88908e-46	50.23
Mlong585_01328-RA	growth-regulating factor 1-like	1371	20	3.63851e-125	61.55	5	F:GO:0005524; C:GO:0005634; P:GO:0006351; P:GO:0006355; P:GO:0032502
Mlong585_01329-RA	PREDICTED: uncharacterized protein LOC105958910 isoform X1	1146	20	3.65785e-103	77.45
Mlong585_01330-RA	probable xyloglucan glycosyltransferase 12	2094	20	0	86.01	2	C:GO:0016021; F:GO:0033843
Mlong585_01331-RA	---NA---	1074
Mlong585_01332-RA	uncharacterized protein LOC111375444	738	20	2.01214e-83	69.97
Mlong585_01333-RA	uncharacterized protein LOC105162752	2769	20	1.43406e-64	62.86
Mlong585_01334-RA	Exo_endo_phos domain-containing protein	504	20	3.39768e-12	53.24
Mlong585_01335-RA	DUF4283 domain-containing protein	552	16	2.48384e-12	53.18
Mlong585_01336-RA	uncharacterized protein At3g49720	786	20	1.49121e-131	83.4	1	C:GO:0016021
Mlong585_01337-RA	1-aminocyclopropane-1-carboxylate synthase 3	1299	20	0	84.25	3	F:GO:0016847; F:GO:0030170; P:GO:0042218
Mlong585_01338-RA	homeobox protein knotted-1-like 2	513	20	6.15734e-65	87.07	3	C:GO:0005634; P:GO:0006355; F:GO:0043565
Mlong585_01339-RA	homeobox protein knotted-1-like 2 isoform X2	672	20	3.91237e-64	67.25	4	F:GO:0003677; C:GO:0005634; P:GO:0006355; F:GO:0043565
Mlong585_01340-RA	putative lipase ROG1 isoform X1	1137	20	0	78.47	2	P:GO:0044255; F:GO:0052689
Mlong585_01341-RA	MORC family CW-type zinc finger protein 2-like isoform X3	2337	20	0	76.11	2	F:GO:0008270; C:GO:0016021
Mlong585_01342-RA	inositol-tetrakisphosphate 1-kinase 3-like isoform X2	1068	20	2.81894e-137	78.37	10	F:GO:0000287; F:GO:0005524; C:GO:0005634; C:GO:0005737; P:GO:0009611; P:GO:0016310; P:GO:0032957; F:GO:0047325; F:GO:0052725; F:GO:0052726
Mlong585_01343-RA	phosphoribosylaminoimidazole carboxylase, chloroplastic isoform X1	762	20	4.29832e-104	86.8	4	F:GO:0004638; F:GO:0005524; P:GO:0006189; F:GO:0046872
Mlong585_01344-RA	phosphoribosylaminoimidazole carboxylase, chloroplastic isoform X1	1083	20	0	90.94	4	F:GO:0004638; F:GO:0005524; P:GO:0006189; F:GO:0046872
Mlong585_01345-RA	premnaspirodiene oxygenase-like	1005	20	2.19309e-74	61.19	3	F:GO:0004497; F:GO:0005488; F:GO:0016705
Mlong585_01346-RA	probable inactive poly [ADP-ribose] polymerase SRO3	1449	20	0	69	1	F:GO:0003950
Mlong585_01347-RA	amino acid permease 6	759	20	2.08261e-129	86.23	7	C:GO:0005886; F:GO:0015172; F:GO:0015175; P:GO:0015804; P:GO:0015810; P:GO:0015827; C:GO:0016021
Mlong585_01348-RA	amino acid permease 6	672	20	1.80442e-132	90.44	1	C:GO:0016021
Mlong585_01349-RA	receptor-like protein kinase HAIKU2	2811	20	0	81.36	10	F:GO:0001653; F:GO:0004674; F:GO:0005524; C:GO:0005886; P:GO:0006979; P:GO:0007165; P:GO:0009845; C:GO:0016021; P:GO:0045087; P:GO:0046777
Mlong585_01350-RA	dirigent protein 11	537	20	1.11848e-56	73.42	1	C:GO:0005576
Mlong585_01351-RA	protein DOG1-like 4	696	20	1.43977e-94	65.83	2	P:GO:0006351; F:GO:0043565
Mlong585_01352-RA	protein DETOXIFICATION 48-like	1647	20	0	83.71	16	F:GO:0005381; C:GO:0005770; P:GO:0006855; P:GO:0006970; P:GO:0009408; P:GO:0009624; P:GO:0009646; P:GO:0009737; P:GO:0010015; F:GO:0015238; F:GO:0015297; C:GO:0016021; C:GO:0017119; P:GO:0034755; P:GO:0055072; P:GO:1905428
Mlong585_01353-RA	symplekin isoform X1	927	20	1.96437e-77	78.49
Mlong585_01354-RA	symplekin isoform X2	1602	20	0	71.92
Mlong585_01355-RA	symplekin isoform X2	873	20	1.50633e-36	76.23
Mlong585_01356-RA	uncharacterized protein LOC105179909	1914	20	7.533e-39	56.02
Mlong585_01357-RA	phosphoenolpyruvate carboxykinase [ATP]-like	618	20	5.72704e-95	82.17	5	F:GO:0004612; F:GO:0005524; P:GO:0006094; F:GO:0016301; P:GO:0016310
Mlong585_01358-RA	phosphoenolpyruvate carboxykinase (ATP)-like	912	20	0	97.74	5	F:GO:0004612; F:GO:0005524; P:GO:0006094; F:GO:0016301; P:GO:0016310
Mlong585_01359-RA	putative disease resistance protein RGA3	3573	20	0	64.35	1	P:GO:0050896
Mlong585_01360-RA	glutamyl-tRNA reductase 1, chloroplastic-like	1644	20	0	89.69	4	P:GO:0006782; F:GO:0008883; F:GO:0050661; P:GO:0055114
Mlong585_01361-RA	protein binding protein, putative	2049	20	0	68.31	6	F:GO:0003676; C:GO:0005886; P:GO:0009630; P:GO:0016567; P:GO:0048364; F:GO:0061630
Mlong585_01362-RA	CCHC-type integrase	735	20	5.87157e-43	65.41	2	F:GO:0003676; F:GO:0008270
Mlong585_01363-RA	GDP-Man:Man(3)GlcNAc(2)-PP-Dol alpha-1,2-mannosyltransferase	1171	20	1.10961e-129	82.72	10	F:GO:0004377; C:GO:0005789; P:GO:0006487; P:GO:0006490; P:GO:0006970; P:GO:0009737; P:GO:0009832; C:GO:0016021; P:GO:0033577; P:GO:0097502
Mlong585_01364-RA	transcription factor bHLH51	642	20	2.24977e-77	63.46	1	F:GO:0046983
Mlong585_01365-RA	oligopeptide transporter 4-like	2130	20	0	85.48	3	C:GO:0005887; P:GO:0035672; F:GO:0035673
Mlong585_01366-RA	glutamate dehydrogenase B	771	20	2.47674e-91	89.97	3	F:GO:0004353; P:GO:0006520; P:GO:0055114
Mlong585_01367-RA	Protein involved in mRNA turnover and stability	1545	20	0	80.31	2	F:GO:0008270; C:GO:0016021
Mlong585_01368-RA	centlein isoform X1	969	20	3.49718e-122	75.84
Mlong585_01369-RA	28 kDa ribonucleoprotein, chloroplastic	1141	20	3.404e-88	78.48	2	F:GO:0003723; C:GO:0009507
Mlong585_01370-RA	---NA---	669
Mlong585_01371-RA	blue copper protein	603	20	2.08748e-51	87.33	3	F:GO:0009055; C:GO:0016021; P:GO:0022900
Mlong585_01372-RA	O-fucosyltransferase 7	1380	20	2.11337e-177	86.99	2	P:GO:0006004; F:GO:0016757
Mlong585_01373-RA	cytochrome c oxidase subunit 6b-1-like	966	20	4.14867e-72	69.03	6	F:GO:0004129; C:GO:0005739; F:GO:0016491; P:GO:0022900; P:GO:0055114; P:GO:1902600
Mlong585_01374-RA	F-box/FBD/LRR-repeat protein At5g53840	1467	20	4.02582e-75	45.3
Mlong585_01375-RA	WD and tetratricopeptide repeats protein 1 isoform X1	1407	20	0	78.53
Mlong585_01376-RA	WD and tetratricopeptide repeats protein 1 isoform X1	849	20	1.89083e-150	92.16
Mlong585_01377-RA	rho GTPase-activating protein REN1	2538	20	0	66.48	4	C:GO:0005737; P:GO:0009987; P:GO:0043087; P:GO:0048868
Mlong585_01378-RA	Cationic amino acid transporter 5	507	20	1.71608e-28	90.29	3	C:GO:0016021; F:GO:0022857; P:GO:0055085
Mlong585_01379-RA	glucose-6-phosphate isomerase 1, chloroplastic	2053	20	0	85.14	3	F:GO:0004347; P:GO:0006094; P:GO:0006096
Mlong585_01380-RA	GEM-like protein 1	849	20	7.02512e-116	77.58
Mlong585_01381-RA	BEACH domain-containing protein B isoform X1	2994	20	0	69.64
Mlong585_01382-RA	BEACH domain-containing protein B isoform X1	564	20	7.15997e-49	80.94
Mlong585_01383-RA	BEACH domain-containing protein lvsC isoform X1	822	20	7.01522e-99	62.94
Mlong585_01384-RA	BEACH domain-containing protein lvsC isoform X1	960	20	4.71676e-116	68.57
Mlong585_01385-RA	protein sabre	2154	20	0	74.48	1	C:GO:0016021
Mlong585_01386-RA	protein SABRE	1131	20	2.22902e-153	75.15	1	C:GO:0016021
Mlong585_01387-RA	protein SABRE	459	20	3.64476e-39	78.51	1	C:GO:0016021
Mlong585_01388-RA	kinesin-like protein KIN-4C	945	20	7.68734e-42	59.4	2	F:GO:0003774; F:GO:0005488
Mlong585_01389-RA	kinesin-like protein KIN-4C	4335	20	0	75.68	4	F:GO:0005524; P:GO:0007018; F:GO:0008017; F:GO:0008574
Mlong585_01390-RA	dnajc14 protein, putative	1122	20	4.59432e-132	69.78	1	C:GO:0005829
Mlong585_01391-RA	serine/threonine-protein kinase CTR1	2634	20	0	74.19	5	F:GO:0004674; F:GO:0005524; C:GO:0005622; P:GO:0006468; P:GO:0035556
Mlong585_01392-RA	protein ECERIFERUM 1	1278	20	9.49756e-168	64.43	1	F:GO:0016747
Mlong585_01393-RA	protein CLT2, chloroplastic	1341	20	0	79.36	4	F:GO:0005488; C:GO:0009536; C:GO:0016021; P:GO:0050896
Mlong585_01394-RA	protein CLT2, chloroplastic	1233	20	6.56199e-114	74.69	1	C:GO:0016021
Mlong585_01395-RA	CBL-interacting serine/threonine-protein kinase 8	1606	20	0	86.51	9	F:GO:0004674; F:GO:0005524; C:GO:0005634; C:GO:0005737; C:GO:0005886; P:GO:0010167; P:GO:0035556; P:GO:0046777; P:GO:0048364
Mlong585_01396-RA	tRNA pseudouridine synthase-like 1	1158	20	1.01728e-160	81.26	3	F:GO:0003723; F:GO:0009982; P:GO:0031119
Mlong585_01397-RA	endoplasmic reticulum-Golgi intermediate compartment protein 3-like	975	20	1.15888e-158	73.36	1	C:GO:0016020
Mlong585_01398-RA	NAC domain-containing protein 74-like	1119	20	1.44809e-100	60.13	4	F:GO:0003677; C:GO:0005634; P:GO:0006351; P:GO:0006355
Mlong585_01399-RA	histone deacetylase complex subunit SAP30 Sin3-binding protein	723	20	5.68478e-80	71.38	4	C:GO:0000118; F:GO:0003712; F:GO:0004407; P:GO:0006355
Mlong585_01400-RA	Leishmanolysin-like peptidase (Peptidase M8 family)	2559	20	0	89.39	4	F:GO:0004222; P:GO:0006508; P:GO:0007155; C:GO:0016021
Mlong585_01401-RA	structural maintenance of chromosomes protein 2-1-like	3528	20	0	87.85	4	F:GO:0005524; C:GO:0005634; C:GO:0005694; P:GO:0051276
Mlong585_01402-RA	transmembrane protein 147	705	20	1.35057e-158	97.41	3	C:GO:0005739; C:GO:0005794; C:GO:0016021
Mlong585_01403-RA	uncharacterized protein LOC105159283	657	20	1.81833e-67	50.35	1	C:GO:0005886
Mlong585_01404-RA	polyadenylate-binding protein RBP47-like	1203	20	7.04904e-145	72.01	1	F:GO:0003676
Mlong585_01405-RA	transcription factor MYB44-like	654	20	9.47707e-92	73.9	1	F:GO:0003677
Mlong585_01406-RA	thylakoidal processing peptidase 1, chloroplastic-like	1161	20	6.31592e-126	73.78	3	P:GO:0006508; F:GO:0008236; C:GO:0016021
Mlong585_01407-RA	selenoprotein H	1221	20	1.01259e-28	79.67
Mlong585_01408-RA	probable inactive patatin-like protein 9	468	20	4.09092e-12	51.91	5	P:GO:0006629; P:GO:0008152; P:GO:0016042; F:GO:0016740; F:GO:0016787
Mlong585_01409-RA	selenoprotein h	1050	20	8.14067e-11	73.93
Mlong585_01410-RA	uncharacterized protein LOC105166230 isoform X1	1608	20	0	76.49
Mlong585_01411-RA	protein DA1	1314	20	0	76.67	7	P:GO:0009791; F:GO:0046872; P:GO:0048519; P:GO:0048608; P:GO:0050793; P:GO:0051239; P:GO:0090698
Mlong585_01412-RA	exocyst complex component SEC3A	603	20	1.62366e-129	95.25	2	C:GO:0000145; P:GO:0006887
Mlong585_01413-RA	exocyst complex component SEC3A	2079	20	0	89.31	7	C:GO:0000145; F:GO:0005546; C:GO:0005886; P:GO:0006887; P:GO:0006893; F:GO:0017049; P:GO:0051601
Mlong585_01414-RA	BEL1-like homeodomain protein 4	453	20	4.95146e-48	82.42	3	C:GO:0005634; P:GO:0006355; F:GO:0043565
Mlong585_01415-RA	BEL1-like homeodomain protein 4	891	20	1.28263e-63	51.52	3	F:GO:0003677; C:GO:0005634; P:GO:0006355
Mlong585_01416-RA	putative nitric oxide synthase	3750	20	0	77.44	6	F:GO:0003924; F:GO:0004517; F:GO:0005525; C:GO:0005739; P:GO:0042254; P:GO:0055114
Mlong585_01417-RA	inactive protein kinase SELMODRAFT_444075-like	1923	20	0	63.96	2	F:GO:0004672; P:GO:0016310
Mlong585_01418-RA	wall-associated receptor kinase-like 14	1746	20	0	68.84	4	F:GO:0000166; F:GO:0004672; C:GO:0016020; P:GO:0016310
Mlong585_01419-RA	hypothetical protein CDL12_08223	843	20	2.80169e-83	66	2	C:GO:0016020; C:GO:0016021
Mlong585_01420-RA	14-3-3-like protein	783	20	4.15136e-163	95.35	1	F:GO:0019904
Mlong585_01421-RA	uncharacterized protein LOC105159183 isoform X1	3708	20	0	82.86
Mlong585_01422-RA	hypothetical protein CDL12_01991	1092	20	3.39555e-151	72.12	1	C:GO:0016020
Mlong585_01423-RA	F-box protein At1g78280	1551	20	0	80.13	1	C:GO:0005829
Mlong585_01424-RA	F-box protein At1g78280	1290	20	0	70.79	1	C:GO:0005829
Mlong585_01425-RA	protein WEAK CHLOROPLAST MOVEMENT UNDER BLUE LIGHT 1 isoform X1	2361	20	0	78.33
Mlong585_01426-RA	cryptochrome-1-like isoform X1	789	20	5.48863e-124	83.85	2	P:GO:0009785; F:GO:0009882
Mlong585_01427-RA	cryptochrome-1-like isoform X1	624	20	2.38426e-87	95.41	2	P:GO:0009785; F:GO:0009882
Mlong585_01428-RA	methyltransferase-like protein 2	1278	20	0	77.04	5	F:GO:0003676; C:GO:0005634; F:GO:0009007; F:GO:0016422; P:GO:0080009
Mlong585_01429-RA	geranylgeranyl pyrophosphate synthase, chloroplastic-like	1092	20	0	86.42	4	F:GO:0004161; F:GO:0004311; P:GO:0008299; F:GO:0036422
Mlong585_01430-RA	protein BRASSINAZOLE-RESISTANT 1-like	978	20	3.8576e-126	83.66	3	F:GO:0003700; P:GO:0006355; P:GO:0009742
Mlong585_01431-RA	lysophospholipid acyltransferase LPEAT1 isoform X1	1179	20	1.21706e-179	73.77	3	P:GO:0008152; C:GO:0016020; F:GO:0016747
Mlong585_01432-RA	J domain-containing protein required for chloroplast accumulation response 1	489	20	2.487e-46	76.41	1	P:GO:0009902
Mlong585_01433-RA	E3 ubiquitin-protein ligase PRT6	5922	20	0	67.57	1	F:GO:0016787
Mlong585_01434-RA	---NA---	732
Mlong585_01435-RA	ricin B-like lectin R40G3	900	20	1.29585e-81	83.52	2	C:GO:0016021; F:GO:0030246
Mlong585_01436-RA	arabinosyltransferase RRA3-like	1281	20	0	87.52	5	C:GO:0000139; C:GO:0016021; F:GO:0016757; P:GO:0042546; P:GO:0071555
Mlong585_01437-RA	---NA---	579
Mlong585_01438-RA	putative late blight resistance protein homolog R1A-10	3057	20	1.03744e-178	65.4	1	F:GO:0043531
Mlong585_01439-RA	general transcription factor IIE subunit 2-like	861	20	1.97071e-129	80.15	6	F:GO:0003677; F:GO:0003743; C:GO:0005673; P:GO:0006355; P:GO:0006367; P:GO:0006413
Mlong585_01440-RA	putative polyprotein	579	20	7.33066e-18	78.7	8	F:GO:0003676; F:GO:0004527; F:GO:0005506; P:GO:0015074; F:GO:0016705; F:GO:0020037; P:GO:0055114; P:GO:0090305
Mlong585_01441-RA	protein P21-like	744	20	8.45734e-92	69.81
Mlong585_01442-RA	protein DETOXIFICATION 29-like	462	20	3.3481e-47	77.57	4	P:GO:0006855; F:GO:0015238; F:GO:0015297; C:GO:0016021
Mlong585_01443-RA	probable protein phosphatase 2C 55	1598	20	0	81.18	2	F:GO:0004721; P:GO:0006470
Mlong585_01444-RA	UDP-glycosyltransferase 79B6	531	20	1.18792e-13	83.63	4	P:GO:0008152; C:GO:0043231; F:GO:0080043; F:GO:0080044
Mlong585_01445-RA	cytochrome P450 734A1	1530	20	0	79.78	6	F:GO:0004497; F:GO:0005506; C:GO:0016021; F:GO:0016705; F:GO:0020037; P:GO:0055114
Mlong585_01446-RA	---NA---	888
Mlong585_01447-RA	---NA---	855
Mlong585_01448-RA	cytochrome P450 734A1	1530	20	0	79.78	6	F:GO:0004497; F:GO:0005506; C:GO:0016021; F:GO:0016705; F:GO:0020037; P:GO:0055114
Mlong585_01449-RA	protein indeterminate-domain 2-like isoform X1	498	20	3.53264e-20	59.83	2	F:GO:0003676; F:GO:0046872
Mlong585_01450-RA	protein indeterminate-domain 2-like	1251	20	1.12106e-117	79.58	2	F:GO:0003676; F:GO:0046872
Mlong585_01451-RA	---NA---	492
Mlong585_01452-RA	PREDICTED: uncharacterized protein LOC105961076	510	20	1.10604e-13	61.27	2	C:GO:0016020; C:GO:0016021
Mlong585_01453-RA	COP9 signalosome complex subunit 4	1272	20	0	96.36	5	P:GO:0000338; C:GO:0000502; C:GO:0005829; C:GO:0008180; F:GO:0019784
Mlong585_01454-RA	transcription repressor OFP7-like	819	20	1.46475e-47	70.14	1	P:GO:0045892
Mlong585_01455-RA	GYF domain containing protein	2642	20	0	63.08
Mlong585_01456-RA	dentin sialophosphoprotein-like	3162	20	0	55.77
Mlong585_01457-RA	F-box/LRR-repeat protein At3g26922-like	828	20	1.25307e-18	55.2	1	F:GO:0016874
Mlong585_01458-RA	random slug protein 5	570	20	1.86884e-49	75.99
Mlong585_01459-RA	serine/threonine-protein kinase HT1	2073	20	0	93.47	5	F:GO:0004674; F:GO:0005524; C:GO:0005737; P:GO:0006468; P:GO:0035556
Mlong585_01460-RA	, contains RCC1 domain	2475	20	0	69.64	1	F:GO:0046872
Mlong585_01461-RA	maf-like protein DDB_G0281937 isoform X1	783	20	7.28624e-132	75.89	1	F:GO:0047429
Mlong585_01462-RA	3-ketoacyl-CoA synthase 4	1584	20	0	83.61	3	P:GO:0006633; C:GO:0016021; F:GO:0016747
Mlong585_01463-RA	putative glycerol-3-phosphate transporter 1	1464	20	0	86	3	F:GO:0015430; P:GO:0015794; C:GO:0016021
Mlong585_01464-RA	sugar transporter ERD6-like 6	1537	20	0	91.53	5	F:GO:0005351; F:GO:0005355; C:GO:0016021; P:GO:0046323; P:GO:1902600
Mlong585_01465-RA	zinc-finger homeodomain protein 5-like	741	20	1.39865e-87	64.21	1	F:GO:0003677
Mlong585_01466-RA	RNA pseudouridine synthase 6, chloroplastic isoform X1	1743	20	0	89.53	7	P:GO:0001522; F:GO:0003723; P:GO:0008655; F:GO:0009982; F:GO:0019239; P:GO:0019858; P:GO:0046087
Mlong585_01467-RA	---NA---	771
Mlong585_01468-RA	rho GTPase-activating protein REN1	2652	20	0	67.85	5	C:GO:0005737; P:GO:0007154; P:GO:0043547; P:GO:0048868; P:GO:0050794
Mlong585_01469-RA	WD and tetratricopeptide repeats protein 1 isoform X2	849	20	6.42804e-150	92.52
Mlong585_01470-RA	WD and tetratricopeptide repeats protein 1 isoform X1	1422	20	0	74.39
Mlong585_01471-RA	F-box/FBD/LRR-repeat protein At5g53840	1389	20	2.60116e-71	45.33
Mlong585_01472-RA	cytochrome c oxidase subunit 6b-1-like	966	20	2.16697e-71	68.5	6	F:GO:0004129; C:GO:0005739; F:GO:0016491; P:GO:0022900; P:GO:0055114; P:GO:1902600
Mlong585_01473-RA	O-fucosyltransferase 7	1194	20	0	83.02	2	P:GO:0006004; F:GO:0016757
Mlong585_01474-RA	uncharacterized protein At3g49720	786	20	2.96483e-130	82.61	1	C:GO:0016021
Mlong585_01475-RA	1-aminocyclopropane-1-carboxylate synthase 3	1299	20	0	84.31	3	F:GO:0016847; F:GO:0030170; P:GO:0042218
Mlong585_01476-RA	homeobox protein knotted-1-like 2	1056	20	5.8741e-140	74.45	1	F:GO:0003677
Mlong585_01477-RA	lysophospholipid acyltransferase LPEAT1 isoform X2	615	20	3.63494e-77	71.7	2	C:GO:0016020; F:GO:0016746
Mlong585_01478-RA	J domain-containing protein required for chloroplast accumulation response 1	630	20	7.43276e-46	76.19	1	P:GO:0009902
Mlong585_01479-RA	E3 ubiquitin-protein ligase PRT6	5922	20	0	67.57	1	F:GO:0016787
Mlong585_01480-RA	---NA---	765
Mlong585_01481-RA	bifunctional nuclease 2-like isoform X1	1270	20	3.89766e-174	86.07	3	F:GO:0004518; C:GO:0016021; P:GO:0090305
Mlong585_01482-RA	HBS1-like protein isoform X1	2010	20	0	80.86	3	F:GO:0003924; F:GO:0005525; F:GO:0046872
Mlong585_01483-RA	vacuolar protein sorting-associated protein 8 homolog isoform X1	2097	20	0	65.37	1	P:GO:0006810
Mlong585_01484-RA	uncharacterized protein LOC105166116	732	20	2.04548e-81	59.42	2	C:GO:0016020; C:GO:0016021
Mlong585_01485-RA	auxilin-like protein 1	4557	20	0	74.46
Mlong585_01486-RA	auxilin-like protein 1	4557	20	0	68.94
Mlong585_01487-RA	uncharacterized protein LOC105166116	732	20	1.06222e-82	59.5	2	C:GO:0016020; C:GO:0016021
Mlong585_01488-RA	protein FAR1-RELATED SEQUENCE 5-like	1154	20	2.13003e-83	61.59
Mlong585_01489-RA	vacuolar protein sorting-associated protein 8 homolog isoform X2	3114	20	0	72.78	1	P:GO:0006810
Mlong585_01490-RA	vacuolar protein sorting-associated protein 8 homolog isoform X1	2145	20	0	65.02	1	P:GO:0006810
Mlong585_01491-RA	HBS1-like protein isoform X1	2007	20	0	77.01	4	F:GO:0016787; F:GO:0043167; F:GO:0097159; F:GO:1901363
Mlong585_01492-RA	bifunctional nuclease 2-like isoform X1	1097	20	5.85992e-176	87.03	3	F:GO:0004518; C:GO:0016021; P:GO:0090305
Mlong585_01493-RA	mitogen-activated protein kinase homolog NTF3-like	489	20	2.12077e-81	95.69	4	P:GO:0000165; F:GO:0004707; F:GO:0005524; C:GO:0005622
Mlong585_01494-RA	mitogen-activated protein kinase homolog NTF3	732	20	3.34501e-147	96.21	6	P:GO:0000165; F:GO:0004707; F:GO:0005524; C:GO:0005634; C:GO:0005737; P:GO:0010468
Mlong585_01495-RA	bZIP transcription factor 11-like	495	20	1.96428e-44	69.45	2	F:GO:0003700; P:GO:0006355
Mlong585_01496-RA	GTPase HflX-like	1557	20	0	83.57	3	F:GO:0005525; C:GO:0005737; F:GO:0043022
Mlong585_01497-RA	disease resistance protein At4g27190-like	756	20	9.55855e-27	62.39
Mlong585_01498-RA	peroxidase 9	1002	20	0	86.8	8	F:GO:0004601; C:GO:0005576; P:GO:0006979; F:GO:0020037; P:GO:0042744; F:GO:0046872; P:GO:0055114; P:GO:0098869
Mlong585_01499-RA	BEL1-like homeodomain protein 11	1164	20	4.64126e-119	73.38	3	F:GO:0003677; C:GO:0005634; P:GO:0006355
Mlong585_01500-RA	B3 domain-containing protein Os11g0197600-like	687	20	1.33086e-23	43.44	4	F:GO:0003677; C:GO:0005634; P:GO:0006351; P:GO:0006355
Mlong585_01501-RA	B3 domain-containing protein Os01g0723500 isoform X1	660	20	6.00974e-23	47.67	4	F:GO:0003677; C:GO:0005634; P:GO:0006351; P:GO:0006355
Mlong585_01502-RA	pentatricopeptide repeat-containing protein At1g19720	1866	20	0	72.17	1	F:GO:0030246
Mlong585_01503-RA	low-temperature-induced cysteine proteinase	1308	20	0	81.27	5	F:GO:0004197; C:GO:0005615; C:GO:0005764; C:GO:0005783; P:GO:0051603
Mlong585_01504-RA	lon protease 2-like	588	20	2.26915e-106	94.85	6	P:GO:0000209; C:GO:0005622; F:GO:0008233; F:GO:0031624; P:GO:0032436; F:GO:0061630
Mlong585_01505-RA	lon protease 2-like	546	20	6.04627e-123	95.44	2	P:GO:0006508; F:GO:0008233
Mlong585_01506-RA	transcription termination factor MTERF2, chloroplastic-like	1188	20	4.23129e-108	66.08	2	F:GO:0003690; P:GO:0006355
Mlong585_01507-RA	thioredoxin H-type 1	491	20	8.93065e-66	88.93	5	C:GO:0005737; P:GO:0006662; F:GO:0015035; P:GO:0045454; P:GO:0055114
Mlong585_01508-RA	protein WALLS ARE THIN 1	1137	20	0	71.28	4	P:GO:0006810; C:GO:0016020; C:GO:0044464; P:GO:0050794
Mlong585_01509-RA	transcription initiation factor IIF subunit beta-like	842	20	2.69881e-166	89.64	8	F:GO:0000991; F:GO:0003743; C:GO:0005674; C:GO:0005739; P:GO:0006413; F:GO:0016787; P:GO:0032968; P:GO:0060261
Mlong585_01510-RA	hypothetical protein CDL12_16475	666	3	2.01607e-06	45.62
Mlong585_01511-RA	coatomer subunit alpha-1	2619	20	0	87.35	7	C:GO:0000139; F:GO:0005198; P:GO:0006886; P:GO:0006888; P:GO:0006890; P:GO:0006891; C:GO:0030126
Mlong585_01512-RA	putative Myb/SANT-like domain-containing protein	528	20	2.81205e-40	68.93
Mlong585_01513-RA	retrotransposon-related protein	639	20	1.06476e-12	63.55
Mlong585_01514-RA	cleavage and polyadenylation specificity factor subunit 3-I isoform X1	582	20	1.77607e-23	52.74
Mlong585_01515-RA	MADS box transcription factor	732	20	7.3403e-129	79.97	6	F:GO:0000977; F:GO:0003700; C:GO:0005634; P:GO:0007275; P:GO:0045944; F:GO:0046983
Mlong585_01516-RA	B3 domain-containing protein REM9	537	20	6.39781e-17	50.29	4	F:GO:0003677; C:GO:0005634; P:GO:0006351; P:GO:0006355
Mlong585_01517-RA	pentatricopeptide repeat-containing protein At1g19720	1839	20	0	72.8	1	F:GO:0030246
Mlong585_01518-RA	low-temperature-induced cysteine proteinase	1308	20	0	81.38	5	F:GO:0004197; C:GO:0005615; C:GO:0005764; C:GO:0005783; P:GO:0051603
Mlong585_01519-RA	lon protease 2-like	588	20	2.26915e-106	94.85	6	P:GO:0000209; C:GO:0005622; F:GO:0008233; F:GO:0031624; P:GO:0032436; F:GO:0061630
Mlong585_01520-RA	lon protease 2-like	546	20	6.04627e-123	95.44	2	P:GO:0006508; F:GO:0008233
Mlong585_01521-RA	transcription termination factor MTERF2, chloroplastic-like	1098	20	1.93935e-107	67.69	2	F:GO:0003690; P:GO:0006355
Mlong585_01522-RA	thioredoxin H-type 1	491	20	8.93065e-66	88.93	5	C:GO:0005737; P:GO:0006662; F:GO:0015035; P:GO:0045454; P:GO:0055114
Mlong585_01523-RA	protein WALLS ARE THIN 1	1134	20	0	71.46	4	P:GO:0006810; C:GO:0016020; C:GO:0044464; P:GO:0050794
Mlong585_01524-RA	transcription initiation factor IIF subunit beta-like	842	20	2.69881e-166	89.64	8	F:GO:0000991; F:GO:0003743; C:GO:0005674; C:GO:0005739; P:GO:0006413; F:GO:0016787; P:GO:0032968; P:GO:0060261
Mlong585_01525-RA	---NA---	567
Mlong585_01526-RA	cysteine proteinase 15A-like	1440	20	0	88.64	2	P:GO:0006508; F:GO:0008234
Mlong585_01527-RA	protein SHI RELATED SEQUENCE 5-like	783	20	2.13425e-65	57.78
Mlong585_01528-RA	putative ulp1 protease family, C-terminal catalytic domain-containing protein	519	20	9.93664e-13	56.63	3	P:GO:0006508; F:GO:0008233; F:GO:0008234
Mlong585_01529-RA	---NA---	933
Mlong585_01530-RA	hypothetical protein CDL12_16475	612	3	5.91469e-06	46.45
Mlong585_01531-RA	coatomer subunit alpha-1	2619	20	0	87.52	7	C:GO:0000139; F:GO:0005198; P:GO:0006886; P:GO:0006888; P:GO:0006890; P:GO:0006891; C:GO:0030126
Mlong585_01532-RA	putative Myb/SANT-like domain-containing protein	528	20	3.10638e-42	69.89
Mlong585_01533-RA	cleavage and polyadenylation specificity factor subunit 3-I	504	20	5.23348e-28	50.97	1	F:GO:0016787
Mlong585_01534-RA	MADS box transcription factor	741	20	5.09262e-128	79.01	6	F:GO:0000977; F:GO:0003700; C:GO:0005634; P:GO:0007275; P:GO:0045944; F:GO:0046983
Mlong585_01535-RA	---NA---	657
Mlong585_01536-RA	---NA---	471
Mlong585_01537-RA	---NA---	471
Mlong585_01538-RA	---NA---	546
Mlong585_01539-RA	---NA---	774
Mlong585_01540-RA	B-box zinc finger protein 21-like	855	20	3.4516e-93	63.83	2	C:GO:0005622; P:GO:0009639
Mlong585_01541-RA	SH3 domain-containing protein 2-like	1086	20	0	83.72	1	F:GO:0016746
Mlong585_01542-RA	RNA-binding protein cabeza	477	20	9.52811e-27	79.83
Mlong585_01543-RA	cyclin-dependent kinase G-2-like	1050	20	2.16017e-74	59	1	F:GO:0004672
Mlong585_01544-RA	peptidyl-tRNA hydrolase, mitochondrial-like	759	20	1.26089e-126	84.94	1	F:GO:0004045
Mlong585_01545-RA	cyclin-dependent kinase 11	1080	20	1.24602e-100	67.53	3	F:GO:0004672; P:GO:0016310; P:GO:0051726
Mlong585_01546-RA	uncharacterized TPR repeat-containing protein At1g05150-like	2409	20	0	90.52	1	F:GO:0005509
Mlong585_01547-RA	V-type proton ATPase 16 kDa proteolipid subunit	895	20	1.32972e-73	98.99	6	C:GO:0000220; C:GO:0005774; P:GO:0007035; P:GO:0015991; C:GO:0016021; F:GO:0046961
Mlong585_01548-RA	benzyl alcohol O-benzoyltransferase-like	510	20	4.06385e-52	73.61	1	F:GO:0016740
Mlong585_01549-RA	benzyl alcohol O-benzoyltransferase-like	723	20	2.29895e-52	69.82	1	F:GO:0016740
Mlong585_01550-RA	aldehyde oxidase GLOX-like	1653	20	0	82.83	2	F:GO:0045480; P:GO:0055114
Mlong585_01551-RA	aldehyde oxidase GLOX-like	1602	20	0	80.27	2	F:GO:0045480; P:GO:0055114
Mlong585_01552-RA	histone H3.3	544	20	1.41296e-92	100	5	C:GO:0000786; P:GO:0006334; C:GO:0030875; F:GO:0031492; F:GO:0046982
Mlong585_01553-RA	protein BASIC PENTACYSTEINE6	1482	20	5.13984e-164	76.28	5	F:GO:0003700; C:GO:0005634; P:GO:0006355; P:GO:0009723; F:GO:0043565
Mlong585_01554-RA	transcription factor RF2a-like	1125	20	4.48522e-139	67.53	3	F:GO:0003700; C:GO:0005634; P:GO:0006355
Mlong585_01555-RA	protein IQ-DOMAIN 32-like	2550	20	0	54.23
Mlong585_01556-RA	with TLDc domain	1632	20	0	72.38
Mlong585_01557-RA	auxin response factor 5	2817	20	0	77.59	6	F:GO:0003677; C:GO:0005634; P:GO:0006355; P:GO:0009734; P:GO:0009793; P:GO:0010051
Mlong585_01558-RA	8-amino-7-oxononanoate synthase	1722	20	2.17865e-180	71.05	3	P:GO:0009058; F:GO:0016746; C:GO:0044444
Mlong585_01559-RA	Nucleic acid-binding protein	684	20	4.02761e-113	77.39	3	F:GO:0003676; F:GO:0003899; P:GO:0032774
Mlong585_01560-RA	---NA---	549
Mlong585_01561-RA	filament-like plant protein 4	2148	20	4.88192e-87	66.4
Mlong585_01562-RA	auxin-induced protein 6B-like	450	20	1.55949e-73	86.13	1	P:GO:0009733
Mlong585_01563-RA	---NA---	459
Mlong585_01564-RA	filament-like plant protein 4	3156	20	0	74.31
Mlong585_01565-RA	---NA---	534
Mlong585_01566-RA	heterogeneous nuclear ribonucleoprotein Q-like	576	20	4.75448e-40	59.73	1	F:GO:0003723
Mlong585_01567-RA	Transposon Ty3-I Gag-Pol polyprotein	750	20	7.46129e-19	50.22	8	F:GO:0003676; F:GO:0003735; F:GO:0004190; C:GO:0005622; C:GO:0005840; P:GO:0006412; P:GO:0006508; P:GO:0015074
Mlong585_01568-RA	heterogeneous nuclear ribonucleoprotein Q-like	945	20	6.71505e-103	68.35	2	F:GO:0003676; F:GO:0003723
Mlong585_01569-RA	polyadenylate-binding protein, cytoplasmic and nuclear isoform X1	495	20	1.41255e-21	59.96	2	F:GO:0003676; F:GO:0003723
Mlong585_01570-RA	---NA---	627
Mlong585_01571-RA	polyadenylate-binding protein, cytoplasmic and nuclear-like isoform X2	1455	20	1.96797e-165	62.28	2	F:GO:0003676; F:GO:0003723
Mlong585_01572-RA	neurofilament heavy polypeptide-like	729	11	1.36796e-07	51.24	5	C:GO:0005737; P:GO:0030001; F:GO:0046872; F:GO:0046914; P:GO:0046916
Mlong585_01573-RA	---NA---	525
Mlong585_01574-RA	Transposon Ty3-I Gag-Pol polyprotein	918	20	6.31592e-12	49.48	6	F:GO:0003676; F:GO:0003735; C:GO:0005622; C:GO:0005840; P:GO:0006412; P:GO:0015074
Mlong585_01575-RA	heterogeneous nuclear ribonucleoprotein Q-like	975	20	1.31078e-86	64.78	2	F:GO:0003676; F:GO:0003723
Mlong585_01576-RA	polyadenylate-binding protein, cytoplasmic and nuclear isoform X2	510	20	8.85868e-21	60.55	1	F:GO:0003676
Mlong585_01577-RA	pollen-specific leucine-rich repeat extensin-like protein 1	795	20	6.50324e-24	75.32	4	C:GO:0005737; P:GO:0030001; F:GO:0046914; P:GO:0046916
Mlong585_01578-RA	cytokinin riboside 5'-monophosphate phosphoribohydrolase LOG1-like	663	20	1.86346e-147	93.12	3	C:GO:0005634; P:GO:0009691; F:GO:0016787
Mlong585_01579-RA	cyclin-H1-1 isoform X1	924	20	8.70397e-159	77.86	7	C:GO:0000307; C:GO:0005634; F:GO:0016301; F:GO:0016538; P:GO:0045737; P:GO:0045944; P:GO:1901409
Mlong585_01580-RA	endoplasmin homolog	693	20	6.34747e-131	96.28	4	F:GO:0005524; P:GO:0006457; P:GO:0006950; F:GO:0051082
Mlong585_01581-RA	uncharacterized protein LOC109712821	2469	20	0	66.03
Mlong585_01582-RA	PREDICTED: uncharacterized protein LOC101502246	483	20	4.3431e-54	82.41
Mlong585_01583-RA	---NA---	450
Mlong585_01584-RA	uncharacterized protein LOC107634033	825	20	2.63129e-18	56.01	1	F:GO:0003677
Mlong585_01585-RA	cyclin-H1-1 isoform X1	975	20	0	85.22	7	C:GO:0000307; C:GO:0005634; F:GO:0016301; F:GO:0016538; P:GO:0045737; P:GO:0045944; P:GO:1901409
Mlong585_01586-RA	replication factor A protein 1-like	921	20	2.18118e-25	49.05
Mlong585_01587-RA	---NA---	840
Mlong585_01588-RA	endoglucanase 10	1578	20	0	87.38	3	F:GO:0008810; C:GO:0016021; P:GO:0030245
Mlong585_01589-RA	lon protease homolog 1, mitochondrial-like	1131	20	0	82.51	10	F:GO:0004176; F:GO:0004252; F:GO:0005524; C:GO:0005759; P:GO:0006515; P:GO:0007005; P:GO:0034599; F:GO:0043565; P:GO:0051131; P:GO:0070407
Mlong585_01590-RA	---NA---	597
Mlong585_01591-RA	---NA---	975
Mlong585_01592-RA	---NA---	477
Mlong585_01593-RA	probable diphthine methyl ester synthase	1110	20	1.627e-116	82.71	3	F:GO:0004164; P:GO:0017183; P:GO:0032259
Mlong585_01594-RA	PREDICTED: uncharacterized protein LOC107260890	669	4	6.78302e-10	47.75
Mlong585_01595-RA	putative HVA22-like protein g	789	20	5.60619e-103	86.21	1	C:GO:0016020
Mlong585_01596-RA	translationally-controlled tumor protein homolog	678	20	7.07604e-105	94.35	4	F:GO:0005509; C:GO:0005737; F:GO:0008017; P:GO:0030154
Mlong585_01597-RA	heat stress transcription factor A-9-like	696	18	1.30555e-12	57.47	5	F:GO:0003677; F:GO:0003700; C:GO:0005634; P:GO:0006355; F:GO:0043565
Mlong585_01598-RA	urease accessory protein F	762	20	5.23725e-136	87.74	3	P:GO:0006807; F:GO:0016151; P:GO:1905182
Mlong585_01599-RA	Glucan endo-1,3-beta-D-glucosidase	957	20	1.35265e-137	71.54	2	F:GO:0004553; P:GO:0008152
Mlong585_01600-RA	glucan endo-1,3-beta-glucosidase-like	966	20	3.15441e-145	75.08	2	P:GO:0005975; F:GO:0042973
Mlong585_01601-RA	uncharacterized protein LOC110612026	894	19	3.89852e-10	51.25
Mlong585_01602-RA	glucan endo-1,3-beta-glucosidase-like	966	20	1.80951e-151	74.97	2	P:GO:0005975; F:GO:0042973
Mlong585_01603-RA	glucan endo-1,3-beta-glucosidase-like	474	20	2.50836e-40	60.92	3	F:GO:0004553; C:GO:0031224; C:GO:0071944
Mlong585_01604-RA	Glucan endo-1,3-beta-D-glucosidase	621	20	2.25974e-59	75.81	2	P:GO:0005975; F:GO:0042973
Mlong585_01605-RA	uncharacterized protein At5g50100, mitochondrial-like	690	20	1.32893e-104	76.84	4	C:GO:0005739; F:GO:0015035; P:GO:0042246; P:GO:0055114
Mlong585_01606-RA	alkylated DNA repair protein alkB homolog 8	1413	20	1.35956e-153	77.67	3	P:GO:0002098; F:GO:0016300; P:GO:0030488
Mlong585_01607-RA	putative F-box/LRR-repeat protein At5g02930	513	2	4.55644e-05	53.28
Mlong585_01608-RA	crossover junction endonuclease EME1B-like	546	20	3.2932e-40	56.32	1	P:GO:0050896
Mlong585_01609-RA	Heat shock transcription factor	540	1	5.40049e-05	65.15	5	F:GO:0003677; F:GO:0003700; C:GO:0005634; P:GO:0006355; F:GO:0043565
Mlong585_01610-RA	heat stress transcription factor A-2-like	894	20	3.17738e-60	61.96	1	F:GO:0003677
Mlong585_01611-RA	cactin	1594	20	0	78.56
Mlong585_01612-RA	AP-2 complex subunit sigma	462	20	2.48501e-96	99.51	3	C:GO:0005622; P:GO:0006886; C:GO:0016021
Mlong585_01613-RA	---NA---	459
Mlong585_01614-RA	uncharacterized protein LOC105159346	1029	20	9.2381e-44	48.3	2	C:GO:0016020; C:GO:0016021
Mlong585_01615-RA	tubulin beta-1 chain	1368	20	0	95.15	8	F:GO:0003924; F:GO:0005200; F:GO:0005525; C:GO:0005737; C:GO:0005874; P:GO:0007010; P:GO:0007017; F:GO:0016757
Mlong585_01616-RA	L-ascorbate oxidase homolog	1623	20	0	77.08	4	F:GO:0005507; F:GO:0008447; F:GO:0016722; P:GO:0055114
Mlong585_01617-RA	thaumatin-like protein 1b	939	20	2.28786e-126	85.26	1	C:GO:0016021
Mlong585_01618-RA	ACT domain-containing protein ACR4 isoform X2	510	20	7.29185e-66	76.3
Mlong585_01619-RA	endoplasmin homolog	1412	20	0	95.89	4	F:GO:0005524; P:GO:0006457; P:GO:0006950; F:GO:0051082
Mlong585_01620-RA	E3 ubiquitin-protein ligase CIP8	1191	20	3.83485e-92	86.73	5	P:GO:0000209; C:GO:0005737; F:GO:0016874; P:GO:0043161; F:GO:0061630
Mlong585_01621-RA	receptor protein kinase CLAVATA1	1203	20	7.17028e-126	69.49	5	F:GO:0004672; F:GO:0005488; P:GO:0006468; C:GO:0016020; P:GO:0050793
Mlong585_01622-RA	receptor protein kinase CLAVATA1	1542	20	0	79.51	8	F:GO:0004672; F:GO:0005515; F:GO:0005524; P:GO:0006468; C:GO:0016021; P:GO:0032501; C:GO:0044464; P:GO:0048509
Mlong585_01623-RA	synaptotagmin-2	1569	20	0	85.26	6	C:GO:0005829; F:GO:0008289; P:GO:0015031; C:GO:0016021; C:GO:0030906; P:GO:0042147
Mlong585_01624-RA	---NA---	561
Mlong585_01625-RA	Apoptotic ATPase	2751	20	0	57.33	4	C:GO:0005886; P:GO:0006952; P:GO:0007165; F:GO:0043531
Mlong585_01626-RA	hypothetical protein CQW23_13867	570	1	3.2212e-06	52.76	3	F:GO:0003676; F:GO:0004869; P:GO:0010951
Mlong585_01627-RA	hypothetical protein CQW23_13867	546	2	7.88893e-05	49.94	3	F:GO:0003676; F:GO:0004869; P:GO:0010951
Mlong585_01628-RA	DNA-directed RNA polymerase I subunit RPA12-like	528	20	1.37152e-59	55.38	2	C:GO:0005634; P:GO:0016070
Mlong585_01629-RA	---NA---	510
Mlong585_01630-RA	---NA---	570
Mlong585_01631-RA	---NA---	510
Mlong585_01632-RA	Retrovirus-related Pol polyprotein from transposon TNT 1-94	507	20	5.37512e-22	65.05	4	F:GO:0003676; P:GO:0007165; F:GO:0008270; P:GO:0015074
Mlong585_01633-RA	Retrovirus-related Pol polyprotein from transposon TNT 1-94	474	20	7.96859e-34	57.14	5	F:GO:0003676; P:GO:0007165; F:GO:0008270; P:GO:0015074; F:GO:0016787
Mlong585_01634-RA	cathepsin L-like proteinase	813	20	1.12761e-09	49.2	1	F:GO:0016787
Mlong585_01635-RA	---NA---	996
Mlong585_01636-RA	---NA---	585
Mlong585_01637-RA	---NA---	741
Mlong585_01638-RA	---NA---	636
Mlong585_01639-RA	MACPF domain-containing protein NSL1	1845	20	0	87.19
Mlong585_01640-RA	Serine/threonine protein kinase	2295	20	0	69.19	2	P:GO:0009987; F:GO:0016301
Mlong585_01641-RA	neurofilament medium polypeptide-like	978	20	4.87148e-19	76.62	1	C:GO:0016021
Mlong585_01642-RA	prostaglandin E synthase 2	1060	20	1.10833e-153	83.63	7	C:GO:0005623; F:GO:0009055; F:GO:0015035; F:GO:0016740; P:GO:0022900; P:GO:0045454; F:GO:0050220
Mlong585_01643-RA	thioredoxin-like protein HCF164, chloroplastic isoform X2	534	20	2.8001e-15	92.01	10	F:GO:0004791; P:GO:0006662; C:GO:0009507; F:GO:0015035; F:GO:0016671; P:GO:0034599; P:GO:0045454; F:GO:0047134; P:GO:0055114; P:GO:0098869
Mlong585_01644-RA	protein HGV2-like	1089	20	1.45086e-109	63.05
Mlong585_01645-RA	LIMR family protein At5g01460	1530	20	0	92.84	1	C:GO:0016021
Mlong585_01646-RA	GDSL esterase/lipase EXL3-like	885	20	1.19895e-153	83.19	1	F:GO:0016788
Mlong585_01647-RA	3-oxo-5-alpha-steroid 4-dehydrogenase, C-terminal	993	20	2.7803e-171	83.64	5	C:GO:0005737; P:GO:0006629; C:GO:0016021; F:GO:0016627; P:GO:0055114
Mlong585_01648-RA	uncharacterized protein C594.04c	972	20	1.43403e-145	78.41	5	C:GO:0005737; P:GO:0006629; C:GO:0016021; F:GO:0016627; P:GO:0055114
Mlong585_01649-RA	3-oxo-5-alpha-steroid 4-dehydrogenase, C-terminal	987	20	1.87112e-152	78.94	5	C:GO:0005737; P:GO:0006629; C:GO:0016021; F:GO:0016627; P:GO:0055114
Mlong585_01650-RA	mediator of RNA polymerase II transcription subunit 6	555	20	1.53009e-39	49.57	9	F:GO:0001128; F:GO:0003712; C:GO:0005634; P:GO:0006351; P:GO:0006355; P:GO:0006357; C:GO:0016592; P:GO:0051123; C:GO:0070847
Mlong585_01651-RA	subtilisin-like protease SBT1.9	1509	20	0	79.36	2	F:GO:0004252; P:GO:0006508
Mlong585_01652-RA	Tripeptidyl-peptidase II	783	20	1.85721e-129	80.64	2	F:GO:0004252; P:GO:0006508
Mlong585_01653-RA	SKP1-like protein 1B	825	20	2.39069e-73	88.26	3	P:GO:0006511; P:GO:0009793; F:GO:0016874
Mlong585_01654-RA	la-related protein 1C-like	1752	20	3.59717e-123	66.8	4	F:GO:0003723; C:GO:0005634; P:GO:0006396; C:GO:1990904
Mlong585_01655-RA	SPX and EXS domain-containing protein 1-like isoform X1	1410	20	0	83.57	2	C:GO:0005794; C:GO:0016021
Mlong585_01656-RA	UPF0496 protein At1g20180-like	1068	20	8.39797e-85	61.55	2	C:GO:0016020; C:GO:0016021
Mlong585_01657-RA	phospholipase D delta-like	1122	20	6.62007e-173	83.38	6	F:GO:0004630; F:GO:0005509; C:GO:0016020; P:GO:0016042; P:GO:0046470; F:GO:0070290
Mlong585_01658-RA	hippocampus abundant transcript-like protein 1 isoform X2	489	20	1.24449e-17	59.22	4	F:GO:0005215; C:GO:0016020; C:GO:0016021; P:GO:0055085
Mlong585_01659-RA	---NA---	666
Mlong585_01660-RA	uncharacterized protein At1g76070-like	696	20	2.06806e-70	60.04
Mlong585_01661-RA	60S acidic ribosomal protein P1-like	474	20	3.55853e-05	78.32	9	P:GO:0002181; F:GO:0003735; C:GO:0005622; C:GO:0005840; P:GO:0006414; C:GO:0022625; F:GO:0030295; P:GO:0032147; P:GO:0045860
Mlong585_01662-RA	probable prolyl 4-hydroxylase 3	1206	20	6.40514e-128	78.62	7	F:GO:0004656; F:GO:0005506; C:GO:0005794; C:GO:0016021; P:GO:0019511; F:GO:0031418; P:GO:0055114
Mlong585_01663-RA	ribonuclease P protein subunit p25-like protein	1188	20	1.45853e-85	94.33	1	F:GO:0003676
Mlong585_01664-RA	---NA---	558
Mlong585_01665-RA	FAD-dependent urate hydroxylase-like	1221	20	0	74.78	3	F:GO:0004497; C:GO:0016020; P:GO:0044550
Mlong585_01666-RA	expansin-A11	873	20	1.44387e-154	80.72	4	C:GO:0005576; C:GO:0005618; P:GO:0009664; C:GO:0016021
Mlong585_01667-RA	peroxidase 64	969	20	1.17253e-171	86.86	11	F:GO:0004601; C:GO:0005576; P:GO:0006979; C:GO:0009505; C:GO:0009506; P:GO:0009664; F:GO:0020037; P:GO:0042744; F:GO:0046872; P:GO:0055114; P:GO:0098869
Mlong585_01668-RA	UPF0496 protein At1g20180-like	1068	20	8.39797e-85	61.55	2	C:GO:0016020; C:GO:0016021
Mlong585_01669-RA	peroxidase 64	1047	20	1.15796e-155	77.85	11	F:GO:0004601; C:GO:0005576; P:GO:0006979; C:GO:0009505; C:GO:0009506; P:GO:0009664; F:GO:0020037; P:GO:0042744; F:GO:0046872; P:GO:0055114; P:GO:0098869
Mlong585_01670-RA	expansin-A11	777	20	2.35128e-160	91.05	4	C:GO:0005576; C:GO:0005618; P:GO:0009664; C:GO:0016021
Mlong585_01671-RA	zeaxanthin epoxidase, chloroplastic-like	1095	20	1.24737e-133	66.41	1	P:GO:0008152
Mlong585_01672-RA	---NA---	528
Mlong585_01673-RA	ribonuclease P protein subunit p25-like protein	1008	20	3.19096e-90	85.1	2	F:GO:0003676; F:GO:0004386
Mlong585_01674-RA	probable prolyl 4-hydroxylase 3	1263	20	5.23393e-144	79.89	7	F:GO:0004656; F:GO:0005506; C:GO:0005794; C:GO:0016021; P:GO:0019511; F:GO:0031418; P:GO:0055114
Mlong585_01675-RA	uncharacterized protein At1g76070-like	696	20	6.08191e-70	60.24
Mlong585_01676-RA	putative transporter ADD1 (major facilitator superfamily)	525	20	3.99787e-11	67.86	1	C:GO:0016020
Mlong585_01677-RA	phospholipase D delta-like	2580	20	0	77.96	6	F:GO:0004630; F:GO:0005509; C:GO:0016020; P:GO:0016042; P:GO:0046470; F:GO:0070290
Mlong585_01678-RA	plastocyanin	738	20	2.33451e-76	82.89	5	F:GO:0005507; F:GO:0009055; C:GO:0009535; P:GO:0022900; P:GO:0065007
Mlong585_01679-RA	plastocyanin	495	20	3.9126e-81	84.06	5	F:GO:0005507; F:GO:0009055; C:GO:0009535; P:GO:0022900; P:GO:0065007
Mlong585_01680-RA	DNL-type zinc finger protein	630	20	1.1106e-103	80.38	6	C:GO:0005739; P:GO:0006457; F:GO:0008270; P:GO:0030150; P:GO:0050821; F:GO:0051087
Mlong585_01681-RA	rop guanine nucleotide exchange factor 1-like	1710	20	0	77.3	1	F:GO:0005089
Mlong585_01682-RA	ankyrin repeat-containing protein-like	654	20	2.8356e-78	67.63	2	C:GO:0016020; C:GO:0016021
Mlong585_01683-RA	prolyl endopeptidase-like	2190	20	0	88.97	3	F:GO:0004252; P:GO:0006508; F:GO:0070008
Mlong585_01684-RA	putative DC1, C1-like, Zinc finger, RING/FYVE/PHD-type	963	20	2.40484e-24	46.61	6	F:GO:0005524; C:GO:0005622; F:GO:0016301; P:GO:0016310; P:GO:0035556; F:GO:0046872
Mlong585_01685-RA	putative zinc finger, PHD-type, DC1	774	20	6.40817e-09	45.75	5	C:GO:0005622; F:GO:0016301; P:GO:0016310; P:GO:0035556; F:GO:0046872
Mlong585_01686-RA	putative B-box-type zinc finger	915	1	9.3377e-05	51.06	3	C:GO:0005622; F:GO:0008270; P:GO:0035556
Mlong585_01687-RA	tetrahydrocannabinolic acid synthase-like	1443	20	0	73.39	1	F:GO:0016491
Mlong585_01688-RA	---NA---	714
Mlong585_01689-RA	putative DC1, C1-like, Rho-associated protein kinase 1/2	513	20	5.27271e-17	51.66	6	F:GO:0005524; C:GO:0005622; F:GO:0016301; P:GO:0016310; P:GO:0035556; F:GO:0046872
Mlong585_01690-RA	---NA---	486
Mlong585_01691-RA	putative tRNA pseudouridine synthase Pus10 isoform X1	1128	20	3.15142e-178	86.02	4	F:GO:0003723; F:GO:0009982; C:GO:0016021; P:GO:0031119
Mlong585_01692-RA	tetrahydrocannabinolic acid synthase-like	1464	20	0	67.35	1	F:GO:0003824
Mlong585_01693-RA	putative cysteine/Histidine-rich C1 domain family protein	1701	20	5.79132e-21	37.7	3	C:GO:0005622; P:GO:0035556; F:GO:0046872
Mlong585_01694-RA	rop guanine nucleotide exchange factor 1-like	1626	20	0	81.91	1	F:GO:0005089
Mlong585_01695-RA	ankyrin repeat-containing protein-like	765	20	4.94611e-112	78	1	C:GO:0016020
Mlong585_01696-RA	prolyl endopeptidase-like	2190	20	0	88.87	3	F:GO:0004252; P:GO:0006508; F:GO:0070008
Mlong585_01697-RA	putative cysteine/Histidine-rich C1 domain family protein	1800	20	2.17247e-44	40.99	3	C:GO:0005622; P:GO:0035556; F:GO:0046872
Mlong585_01698-RA	putative DC1, C1-like protein	1812	20	2.82368e-41	39.96	6	F:GO:0005524; C:GO:0005622; F:GO:0016301; P:GO:0016310; P:GO:0035556; F:GO:0046872
Mlong585_01699-RA	tetrahydrocannabinolic acid synthase-like	1590	20	0	72.33	1	F:GO:0016491
Mlong585_01700-RA	putative tRNA pseudouridine synthase Pus10 isoform X1	1761	20	0	68.31	1	P:GO:0001522
Mlong585_01701-RA	serine--tRNA ligase	1659	20	0	86.17	4	F:GO:0004828; F:GO:0005524; C:GO:0005737; P:GO:0006434
Mlong585_01702-RA	pentatricopeptide repeat-containing protein At3g29230	1404	20	2.9779e-145	67.73	1	P:GO:0090304
Mlong585_01703-RA	pentatricopeptide repeat-containing protein At3g29230	474	20	1.33024e-46	66.8	1	P:GO:0090304
Mlong585_01704-RA	T-complex protein 1 subunit beta	1758	20	0	94.43	6	F:GO:0005524; C:GO:0005618; C:GO:0005829; P:GO:0006457; C:GO:0046658; F:GO:0051082
Mlong585_01705-RA	L-ascorbate oxidase homolog	1296	20	0	87.88	7	F:GO:0005507; C:GO:0005829; C:GO:0009505; C:GO:0009506; F:GO:0016722; C:GO:0048046; P:GO:0055114
Mlong585_01706-RA	cytoplasmic tRNA 2-thiolation protein 1	1047	20	0	86.29	6	F:GO:0000049; P:GO:0002098; C:GO:0005737; F:GO:0016779; P:GO:0032447; P:GO:0034227
Mlong585_01707-RA	large proline-rich protein BAG6-like isoform X1	3148	20	1.69384e-108	60.93
Mlong585_01708-RA	phosphoprotein ECPP44-like	486	7	1.95012e-06	68.99	2	P:GO:0006950; P:GO:0009415
Mlong585_01709-RA	NADH dehydrogenase [ubiquinone] 1 beta subcomplex subunit 2	525	20	2.18667e-24	85.14
Mlong585_01710-RA	putative late blight resistance protein homolog R1A-10	2577	20	0	55.74	1	F:GO:0043531
Mlong585_01711-RA	transcription factor TCP4-like	669	20	2.34502e-30	68.01	4	F:GO:0003677; C:GO:0005634; P:GO:0006351; P:GO:0006355
Mlong585_01712-RA	malonyl-coenzyme:anthocyanin 5-O-glucoside-6'''-O-malonyltransferase-like	459	20	2.11929e-07	67.94	1	F:GO:0016747
Mlong585_01713-RA	transcription factor TCP4-like	738	20	3.69942e-11	79.99	3	F:GO:0003677; C:GO:0005634; P:GO:0006355
Mlong585_01714-RA	putative late blight resistance protein homolog R1A-10	2637	20	0	62.34	1	F:GO:0043531
Mlong585_01715-RA	---NA---	585
Mlong585_01716-RA	putative late blight resistance protein homolog R1A-10	2874	20	0	56.85	1	F:GO:0043531
Mlong585_01717-RA	uncharacterized protein LOC110789085	1635	20	2.78089e-21	45.59	2	P:GO:0006508; F:GO:0008234
Mlong585_01718-RA	---NA---	477
Mlong585_01719-RA	uncharacterized protein LOC110683718 isoform X2	762	20	2.3909e-33	51.89
Mlong585_01720-RA	putative late blight resistance protein homolog R1A-10	879	20	9.24551e-39	51.57	1	F:GO:0043531
Mlong585_01721-RA	putative late blight resistance protein homolog R1A-10	2583	20	5.45505e-162	53.64	1	F:GO:0043531
Mlong585_01722-RA	putative late blight resistance protein homolog R1A-10	801	20	2.89498e-27	73.67	1	F:GO:0043531
Mlong585_01723-RA	putative tRNA pseudouridine synthase Pus10 isoform X1	1659	20	0	66.06	1	P:GO:0001522
Mlong585_01724-RA	serine--tRNA ligase	945	20	0	87.69	4	F:GO:0004828; F:GO:0005524; C:GO:0005737; P:GO:0006434
Mlong585_01725-RA	serine--tRNA ligase	882	20	1.00596e-82	82.02	5	F:GO:0004828; F:GO:0005524; C:GO:0005737; P:GO:0006434; P:GO:0097056
Mlong585_01726-RA	T-complex protein 1 subunit beta	453	20	4.49321e-45	85.47	6	F:GO:0005524; C:GO:0005618; C:GO:0005829; P:GO:0006457; C:GO:0046658; F:GO:0051082
Mlong585_01727-RA	pentatricopeptide repeat-containing protein At3g29230	1734	20	0	75.84	4	F:GO:0003723; F:GO:0004519; P:GO:0009451; C:GO:0043231
Mlong585_01728-RA	pentatricopeptide repeat-containing protein At3g29230	507	20	1.34907e-62	75.83	4	F:GO:0003723; F:GO:0004519; P:GO:0009451; C:GO:0043231
Mlong585_01729-RA	T-complex protein 1 subunit beta	1758	20	0	94.43	6	F:GO:0005524; C:GO:0005618; C:GO:0005829; P:GO:0006457; C:GO:0046658; F:GO:0051082
Mlong585_01730-RA	protein FAR1-RELATED SEQUENCE 5-like	468	20	2.03684e-14	64.38	2	P:GO:0006355; F:GO:0008270
Mlong585_01731-RA	L-ascorbate oxidase homolog	1278	20	0	89.56	7	F:GO:0005507; C:GO:0005829; C:GO:0009505; C:GO:0009506; F:GO:0016722; C:GO:0048046; P:GO:0055114
Mlong585_01732-RA	cytoplasmic tRNA 2-thiolation protein 1	1047	20	0	86.29	6	F:GO:0000049; P:GO:0002098; C:GO:0005737; F:GO:0016779; P:GO:0032447; P:GO:0034227
Mlong585_01733-RA	large proline-rich protein BAG6-like isoform X1	3148	20	1.69384e-108	60.93
Mlong585_01734-RA	dehydrin ERD14-like	588	5	2.94627e-06	71.34	2	P:GO:0006950; P:GO:0009415
Mlong585_01735-RA	PREDICTED: uncharacterized protein LOC107015715 isoform X2	456	20	2.03238e-06	100	2	C:GO:0016020; C:GO:0016021
Mlong585_01736-RA	NADH dehydrogenase [ubiquinone] 1 beta subcomplex subunit 2	489	20	5.86827e-21	96.12
Mlong585_01737-RA	ATP-dependent zinc metalloprotease FTSH, chloroplastic	2109	20	0	94.28	5	F:GO:0004222; F:GO:0005524; P:GO:0006508; C:GO:0016021; P:GO:0051301
Mlong585_01738-RA	probable serine/threonine-protein kinase At1g54610	1767	20	0	73.4	3	F:GO:0004693; C:GO:0005634; P:GO:0006468
Mlong585_01739-RA	ethylene-responsive transcription factor ABR1-like	1131	20	6.25226e-58	52.55	5	F:GO:0003677; F:GO:0003700; C:GO:0005634; P:GO:0006351; P:GO:0006355
Mlong585_01740-RA	cellulose synthase A catalytic subunit 2 [UDP-forming]-like	3270	20	0	92.74	6	C:GO:0005886; C:GO:0016021; F:GO:0016760; P:GO:0030244; F:GO:0046872; P:GO:0071555
Mlong585_01741-RA	CENP-B homolog protein 2-like	744	20	1.39078e-92	76.04	2	F:GO:0003677; F:GO:0003824
Mlong585_01742-RA	protein SET DOMAIN GROUP 41	2058	20	0	55.43	1	F:GO:0016740
Mlong585_01743-RA	phospholipase A1-IIgamma	1326	20	0	79.32	4	P:GO:0006629; F:GO:0008970; F:GO:0052739; F:GO:0052740
Mlong585_01744-RA	putative DC1, C1-like, Zinc finger, RING/FYVE/PHD-type	957	20	3.918e-27	46.48	6	F:GO:0005524; C:GO:0005622; F:GO:0016301; P:GO:0016310; P:GO:0035556; F:GO:0046872
Mlong585_01745-RA	putative DC1, C1-like, Rho-associated protein kinase 1/2	474	20	8.18858e-10	42.9	6	F:GO:0005524; C:GO:0005622; F:GO:0016301; P:GO:0016310; P:GO:0035556; F:GO:0046872
Mlong585_01746-RA	zinc finger BED domain-containing protein RICESLEEPER 2-like	1599	20	3.67862e-115	64.05	1	F:GO:0003677
Mlong585_01747-RA	sterol 3-beta-glucosyltransferase UGT80B1	558	20	6.52672e-59	77.23	5	C:GO:0005773; P:GO:0006629; P:GO:0009791; F:GO:0080043; F:GO:0080044
Mlong585_01748-RA	sterol 3-beta-glucosyltransferase UGT80B1 isoform X1	1170	20	1.17889e-174	80.3	11	C:GO:0005774; P:GO:0005975; P:GO:0009813; P:GO:0009845; P:GO:0010214; P:GO:0016125; F:GO:0016906; P:GO:0030259; F:GO:0102202; F:GO:0102203; F:GO:0102205
Mlong585_01749-RA	---NA---	657
Mlong585_01750-RA	phospholipase A1-IIgamma	1248	20	0	84.56	4	P:GO:0006629; F:GO:0008970; F:GO:0052739; F:GO:0052740
Mlong585_01751-RA	sterol 3-beta-glucosyltransferase UGT80B1	927	20	1.91932e-117	68.01	4	F:GO:0035251; C:GO:0043231; P:GO:0044238; P:GO:0071704
Mlong585_01752-RA	sterol 3-beta-glucosyltransferase UGT80B1 isoform X1	1170	20	5.44722e-175	80.3	11	C:GO:0005774; P:GO:0005975; P:GO:0009813; P:GO:0009845; P:GO:0010214; P:GO:0016125; F:GO:0016906; P:GO:0030259; F:GO:0102202; F:GO:0102203; F:GO:0102205
Mlong585_01753-RA	sterol 3-beta-glucosyltransferase UGT80B1	759	20	3.66002e-22	59.21	1	P:GO:0071704
Mlong585_01754-RA	---NA---	825
Mlong585_01755-RA	G-box-binding factor 4-like	873	20	8.95024e-29	58.22	3	F:GO:0005515; C:GO:0005634; F:GO:0043565
Mlong585_01756-RA	microtubule-associated protein 1B-like	975	20	1.70531e-116	71.01	1	C:GO:0016021
Mlong585_01757-RA	hypothetical protein CDL12_24558	1125	20	1.35284e-144	81.12	1	C:GO:0016021
Mlong585_01758-RA	receptor-like protein	2526	20	0	58.18	2	C:GO:0016020; C:GO:0016021
Mlong585_01759-RA	receptor-like protein EIX2	1959	20	0	58.87	2	C:GO:0016020; C:GO:0016021
Mlong585_01760-RA	leucine-rich repeat receptor protein kinase EMS1-like	507	20	1.65523e-18	64.15	4	F:GO:0004672; F:GO:0005524; P:GO:0006468; C:GO:0016021
Mlong585_01761-RA	probable LRR receptor-like serine/threonine-protein kinase At4g36180	828	20	4.34176e-76	68.19	1	C:GO:0016020
Mlong585_01762-RA	protein FAR1-RELATED SEQUENCE 5-like	885	20	5.27552e-47	52.12	2	P:GO:0006355; F:GO:0008270
Mlong585_01763-RA	ABC transporter B family member 11-like	3747	20	0	86.8	5	F:GO:0005524; P:GO:0006855; F:GO:0008559; C:GO:0016021; P:GO:0042908
Mlong585_01764-RA	receptor-like protein EIX2	2100	20	0	63.76	2	C:GO:0016020; C:GO:0016021
Mlong585_01765-RA	leucine-rich repeat receptor protein kinase EMS1-like	486	20	1.82623e-36	72.31	1	C:GO:0016021
Mlong585_01766-RA	gamma-tubulin complex component 2	2034	20	0	80.32	6	C:GO:0000922; C:GO:0005737; C:GO:0005815; C:GO:0005874; P:GO:0007020; F:GO:0043015
Mlong585_01767-RA	gamma-tubulin complex component 2	537	20	1.11794e-22	64.54	2	C:GO:0015630; C:GO:0044430
Mlong585_01768-RA	transcription factor VIP1	957	20	1.4668e-76	70.67	3	F:GO:0003700; C:GO:0005634; P:GO:0006355
Mlong585_01769-RA	nucleolar and coiled-body phosphoprotein 1-like	1578	20	4.49797e-29	48.04
Mlong585_01770-RA	F-box protein PP2-B11-like	738	20	4.33386e-50	59.71
Mlong585_01771-RA	electron transfer flavoprotein subunit alpha, mitochondrial	1218	20	6.99383e-163	85.12	6	F:GO:0005507; C:GO:0005739; F:GO:0009055; P:GO:0022900; P:GO:0033539; F:GO:0050660
Mlong585_01772-RA	vacuolar iron transporter homolog 4-like	654	20	4.77997e-83	70.6	1	C:GO:0016020
Mlong585_01773-RA	actin-104	1297	20	0	99.04	1	F:GO:0005524
Mlong585_01774-RA	actin-104	1509	20	0	98.82	1	F:GO:0005524
Mlong585_01775-RA	ubiquitin carboxyl-terminal hydrolase FAM188A	1197	20	0	87.93
Mlong585_01776-RA	ubiquitin carboxyl-terminal hydrolase MINDY-3	636	20	6.01198e-46	56.58	1	F:GO:0016787
Mlong585_01777-RA	uncharacterized protein LOC105179671 isoform X2	1344	20	7.89338e-65	57.07	1	C:GO:0016020
Mlong585_01778-RA	exocyst complex component SEC5A-like	1254	20	0	70.02	2	C:GO:0000145; P:GO:0006893
Mlong585_01779-RA	exocyst complex component SEC5A-like	2290	20	0	79.24	2	C:GO:0000145; P:GO:0006893
Mlong585_01780-RA	trihelix transcription factor GT-2-like	1722	20	6.99212e-138	69.72
Mlong585_01781-RA	---NA---	735
Mlong585_01782-RA	protein LAZ1 homolog 1	1596	20	0	85.94	6	F:GO:0005215; P:GO:0007033; C:GO:0009705; C:GO:0016021; P:GO:0098876; P:GO:1900458
Mlong585_01783-RA	---NA---	468
Mlong585_01784-RA	hypothetical protein CICLE_v10000763mg	480	20	7.1983e-10	57.28	1	F:GO:0046872
Mlong585_01785-RA	hypothetical protein CDL12_16522	1257	20	3.61385e-107	76.02
Mlong585_01786-RA	cytochrome P450 76A1-like	645	20	2.07373e-72	68.94	6	F:GO:0005506; P:GO:0009058; C:GO:0016021; F:GO:0016709; F:GO:0020037; P:GO:0055114
Mlong585_01787-RA	vacuolar protein sorting-associated protein 45 homolog	1707	20	0	95.3	1	P:GO:0006904
Mlong585_01788-RA	zinc finger CCCH domain-containing protein 55	1194	20	1.84707e-87	55.24	1	F:GO:0046872
Mlong585_01789-RA	zinc finger CCCH domain-containing protein 55	833	20	4.80718e-50	70.36	1	F:GO:0046872
Mlong585_01790-RA	maltose excess protein 1-like, chloroplastic	1261	20	0	80.4	1	C:GO:0016021
Mlong585_01791-RA	pentatricopeptide repeat-containing protein At2g29760, chloroplastic-like	1629	20	0	72.91
Mlong585_01792-RA	pentatricopeptide repeat-containing protein At3g21470	1536	20	0	78.82	5	F:GO:0003723; F:GO:0004519; P:GO:0009451; C:GO:0043231; P:GO:0090305
Mlong585_01793-RA	psbP domain-containing protein 4, chloroplastic isoform X2	1008	20	4.10725e-128	91	6	F:GO:0005509; C:GO:0009654; P:GO:0015979; F:GO:0016491; C:GO:0019898; P:GO:0055114
Mlong585_01794-RA	probable auxin efflux carrier component 6	1353	20	0	80.96	3	P:GO:0009734; C:GO:0016021; P:GO:0055085
Mlong585_01795-RA	alcohol dehydrogenase 1	1200	20	0	94.41	4	F:GO:0004022; C:GO:0005737; F:GO:0008270; P:GO:0055114
Mlong585_01796-RA	thylakoid lumenal 17.4 kDa protein, chloroplastic	465	20	2.29192e-10	83.71	4	F:GO:0000062; F:GO:0004553; P:GO:0005975; C:GO:0016021
Mlong585_01797-RA	---NA---	459
Mlong585_01798-RA	transcription factor DIVARICATA-like	1542	20	8.85473e-75	64.98	4	F:GO:0003677; C:GO:0005634; P:GO:0006351; P:GO:0006355
Mlong585_01799-RA	ribosome production factor 1	1086	20	0	88.53
Mlong585_01800-RA	transcriptional corepressor SEUSS-like	1860	20	0	73.69
Mlong585_01801-RA	scarecrow-like protein 1	1605	20	0	74.05	1	P:GO:0006355
Mlong585_01802-RA	alcohol dehydrogenase 1	1199	20	0	94.08	4	F:GO:0004022; C:GO:0005737; F:GO:0008270; P:GO:0055114
Mlong585_01803-RA	transcription factor DIVARICATA-like	1536	20	5.47016e-76	65.3	4	F:GO:0003677; C:GO:0005634; P:GO:0006351; P:GO:0006355
Mlong585_01804-RA	ribosome production factor 1	1086	20	0	88.53
Mlong585_01805-RA	F-box protein SKP2A-like	1107	20	9.14793e-179	80.24
Mlong585_01806-RA	chaperone protein dnaJ 10	1038	20	2.69116e-167	70.1
Mlong585_01807-RA	---NA---	489
Mlong585_01808-RA	putative DEAD-box ATP-dependent RNA helicase 29	2673	20	0	85.57	6	F:GO:0003723; F:GO:0004004; F:GO:0005524; C:GO:0005730; C:GO:0005737; P:GO:0010501
Mlong585_01809-RA	probable protein phosphatase 2C 11	897	20	1.7454e-178	89.87	6	F:GO:0003924; F:GO:0004722; F:GO:0004767; F:GO:0005525; P:GO:0006470; F:GO:0046872
Mlong585_01810-RA	probable protein phosphatase 2C 11	507	20	1.88506e-10	86.05	5	F:GO:0003924; F:GO:0004722; F:GO:0005525; P:GO:0006470; F:GO:0046872
Mlong585_01811-RA	acyl-CoA--sterol O-acyltransferase 1-like	582	20	8.79263e-44	61.12	2	F:GO:0008374; C:GO:0016021
Mlong585_01812-RA	acyl-CoA--sterol O-acyltransferase 1-like	585	20	5.05478e-96	81.22	2	F:GO:0008374; C:GO:0016021
Mlong585_01813-RA	ras-related protein RABC1	659	20	6.27983e-145	97.09	3	F:GO:0003924; F:GO:0005525; C:GO:0005794
Mlong585_01814-RA	hypothetical protein CDL12_13251	1008	20	1.40462e-119	73.33	1	C:GO:0016020
Mlong585_01815-RA	hypothetical protein CDL12_13251	1008	20	3.33031e-111	75.82	1	C:GO:0016021
Mlong585_01816-RA	---NA---	510
Mlong585_01817-RA	scarecrow-like protein 1	1554	20	0	74.62	1	P:GO:0006355
Mlong585_01818-RA	transcriptional corepressor SEUSS	1863	20	0	66.6
Mlong585_01819-RA	ribosome production factor 1	624	20	2.92778e-101	91.53
Mlong585_01820-RA	---NA---	1485
Mlong585_01821-RA	---NA---	708
Mlong585_01822-RA	---NA---	780
Mlong585_01823-RA	putative phospholipase-like protein	1650	20	5.71159e-15	45.81
Mlong585_01824-RA	receptor-like cytosolic serine/threonine-protein kinase RBK1	3744	20	0	75	2	F:GO:0004672; P:GO:0006468
Mlong585_01825-RA	pentatricopeptide repeat-containing protein At1g43980, mitochondrial	1905	20	0	73.61	5	F:GO:0003723; F:GO:0004519; C:GO:0005739; C:GO:0016020; P:GO:0080156
Mlong585_01826-RA	probable serine/threonine-protein kinase dyrk1	630	20	1.42126e-35	62.49
Mlong585_01827-RA	serine/threonine-protein kinase RIO1-like	1728	20	0	90.44	3	F:GO:0004674; F:GO:0005524; P:GO:0006468
Mlong585_01828-RA	putative wall-associated receptor kinase-like 16	1416	20	3.71051e-34	55.06	11	F:GO:0000166; F:GO:0004672; F:GO:0004674; F:GO:0005509; F:GO:0005524; P:GO:0006468; C:GO:0016020; C:GO:0016021; F:GO:0016301; P:GO:0016310; F:GO:0030247
Mlong585_01829-RA	UPF0481 protein At3g47200-like	1308	20	3.76916e-120	62.32	2	C:GO:0016020; C:GO:0016021
Mlong585_01830-RA	UPF0481 protein At3g47200-like	1305	20	7.72381e-149	64.61	2	C:GO:0016020; C:GO:0016021
Mlong585_01831-RA	stellacyanin-like	564	20	1.07604e-55	78.27	4	F:GO:0009055; C:GO:0016021; P:GO:0022900; C:GO:0046658
Mlong585_01832-RA	wall-associated receptor kinase 2	1581	20	4.36579e-91	56.26	10	F:GO:0004672; F:GO:0004674; F:GO:0005509; F:GO:0005524; P:GO:0006468; C:GO:0016020; C:GO:0016021; F:GO:0016301; P:GO:0016310; F:GO:0030247
Mlong585_01833-RA	UPF0481 protein At3g47200-like	534	20	1.77044e-34	68.54	1	C:GO:0016020
Mlong585_01834-RA	UPF0481 protein At3g47200-like	1029	20	4.55191e-107	63.51	2	C:GO:0016020; C:GO:0016021
Mlong585_01835-RA	proteasome subunit alpha type-1-B-like	813	20	7.95799e-175	88.85	5	F:GO:0004298; C:GO:0005634; C:GO:0005737; P:GO:0006511; C:GO:0019773
Mlong585_01836-RA	UPF0481 protein At3g47200-like	1245	20	2.10124e-127	62.27	2	C:GO:0016020; C:GO:0016021
Mlong585_01837-RA	UPF0481 protein At3g47200-like	1206	20	1.15414e-116	60.6	2	C:GO:0016020; C:GO:0016021
Mlong585_01838-RA	wall-associated receptor kinase 5-like	1170	20	2.34974e-35	52.26	1	F:GO:0016740
Mlong585_01839-RA	target of Myb protein 1-like	1374	20	0	67.46	2	C:GO:0005622; P:GO:0006886
Mlong585_01840-RA	hypothetical protein CDL12_19576	717	20	5.55999e-28	50.1	3	C:GO:0005622; P:GO:0035556; F:GO:0046872
Mlong585_01841-RA	hypothetical protein CDL12_19576	1929	20	2.06075e-133	50.48	3	C:GO:0005622; P:GO:0035556; F:GO:0046872
Mlong585_01842-RA	hypothetical protein CDL12_16550	1239	20	4.76729e-39	45.39	7	F:GO:0003677; C:GO:0005622; C:GO:0005634; P:GO:0006351; P:GO:0006355; P:GO:0035556; F:GO:0046872
Mlong585_01843-RA	hypothetical protein CDL12_22875	720	20	1.28791e-25	50.5	3	C:GO:0005622; P:GO:0035556; F:GO:0046872
Mlong585_01844-RA	hypothetical protein CDL12_22280	1812	20	1.59608e-122	47.89	3	C:GO:0005622; P:GO:0035556; F:GO:0046872
Mlong585_01845-RA	hypothetical protein CDL12_22875	1941	20	1.11642e-139	48.73	3	C:GO:0005622; P:GO:0035556; F:GO:0046872
Mlong585_01846-RA	hypothetical protein CDL12_22875	1404	20	1.48999e-57	48.04	3	C:GO:0005622; P:GO:0035556; F:GO:0046872
Mlong585_01847-RA	hypothetical protein CDL12_22280	1824	20	2.14099e-124	48.61	3	C:GO:0005622; P:GO:0035556; F:GO:0046872
Mlong585_01848-RA	hypothetical protein CDL12_22875	1971	20	5.17865e-135	49.18	3	C:GO:0005622; P:GO:0035556; F:GO:0046872
Mlong585_01849-RA	PHD finger protein EHD3 isoform X1	1680	20	0	69.76	1	F:GO:0016746
Mlong585_01850-RA	acidic repeat-containing protein-like isoform X1	1287	20	1.08466e-48	56.76
Mlong585_01851-RA	histone-lysine N-methyltransferase ASHH2-like	4908	20	0	62.39	1	F:GO:0016740
Mlong585_01852-RA	protein MAIN-LIKE 2-like isoform X3	1524	20	1.30553e-27	48.23	4	F:GO:0003824; F:GO:0004553; P:GO:0006508; F:GO:0008234
Mlong585_01853-RA	PREDICTED: uncharacterized protein LOC105972930	972	20	3.20117e-164	91.61	4	C:GO:0009507; C:GO:0009508; P:GO:0042793; P:GO:0045893
Mlong585_01854-RA	1-aminocyclopropane-1-carboxylate oxidase 5-like	960	20	0	84.96	3	F:GO:0009815; F:GO:0046872; P:GO:0055114
Mlong585_01855-RA	protein translocase subunit SECA2, chloroplastic isoform X1	3324	20	0	85.09	9	F:GO:0005524; P:GO:0006605; P:GO:0009658; C:GO:0009941; P:GO:0010109; F:GO:0015462; C:GO:0016020; P:GO:0017038; P:GO:0071806
Mlong585_01856-RA	transcription termination factor MTEF18, mitochondrial	1776	20	0	76.7	2	F:GO:0003690; P:GO:0006355
Mlong585_01857-RA	O-fucosyltransferase 23-like	1224	20	3.22021e-147	67.87	3	F:GO:0016740; P:GO:0044238; P:GO:0071704
Mlong585_01858-RA	Polyglutamine-binding protein 1	1569	20	0	68.26
Mlong585_01859-RA	eukaryotic translation initiation factor 3 subunit I-like	981	20	0	95.69	5	P:GO:0001732; F:GO:0003743; C:GO:0005852; C:GO:0016282; C:GO:0033290
Mlong585_01860-RA	uncharacterized protein LOC111411133	741	20	7.14178e-10	56.16	2	F:GO:0003676; F:GO:0008270
Mlong585_01861-RA	vacuolar protein sorting-associated protein 52 A isoform X1	942	20	9.65757e-153	79.27	6	C:GO:0000938; P:GO:0006896; F:GO:0017137; F:GO:0019905; P:GO:0032456; P:GO:0042147
Mlong585_01862-RA	vacuolar protein sorting-associated protein 52 A	1035	20	0	89.22	7	C:GO:0000938; C:GO:0005829; P:GO:0006896; F:GO:0017137; F:GO:0019905; P:GO:0032456; P:GO:0042147
Mlong585_01863-RA	guanine nucleotide exchange factor SPIKE 1	5889	20	0	86.82	3	F:GO:0005085; C:GO:0005622; P:GO:0007264
Mlong585_01864-RA	---NA---	492
Mlong585_01865-RA	guanine nucleotide exchange factor SPIKE 1	699	20	4.70105e-50	67.8	3	F:GO:0005085; C:GO:0005622; P:GO:0007264
Mlong585_01866-RA	guanine nucleotide exchange factor spike 1	552	20	3.68919e-62	82.58	3	F:GO:0005085; C:GO:0005622; P:GO:0007264
Mlong585_01867-RA	ATG8-interacting protein 2-like	663	20	3.168e-40	68.54	1	C:GO:0016020
Mlong585_01868-RA	non-lysosomal glucosylceramidase-like isoform X1	2694	20	0	82.04	3	F:GO:0004348; P:GO:0006680; C:GO:0016020
Mlong585_01869-RA	11-beta-hydroxysteroid dehydrogenase-like 5	1002	20	0	91.44	3	C:GO:0016021; P:GO:0055114; F:GO:0070524
Mlong585_01870-RA	---NA---	585
Mlong585_01871-RA	---NA---	756
Mlong585_01872-RA	probable serine/threonine-protein kinase At1g09600	1665	20	0	68.08	3	F:GO:0004693; C:GO:0005634; P:GO:0006468
Mlong585_01873-RA	UPF0301 protein TC_0483-like isoform X2	966	20	1.78072e-154	78.23	1	C:GO:0009507
Mlong585_01874-RA	dynamin-2A-like	2908	20	0	90.11	2	F:GO:0003924; F:GO:0005525
Mlong585_01875-RA	glucuronoxylan 4-O-methyltransferase 3	942	20	5.83135e-119	83.79	4	F:GO:0008168; C:GO:0016021; P:GO:0032259; P:GO:0045492
Mlong585_01876-RA	GDSL esterase/lipase At1g33811	1872	20	2.70927e-150	84.95	1	F:GO:0004806
Mlong585_01877-RA	GDSL esterase/lipase At1g71691-like	1065	20	0	79.83	1	F:GO:0004806
Mlong585_01878-RA	elongation factor 1-gamma 2-like	1263	20	0	84.91	2	F:GO:0003746; P:GO:0006414
Mlong585_01879-RA	patellin-3	1101	20	3.21606e-102	70.8
Mlong585_01880-RA	Phosphatidylinositol transfer protein SEC14	1839	20	0	75.93
Mlong585_01881-RA	protein NRT1/ PTR FAMILY 5.10-like	1524	20	7.98039e-71	76.79	4	P:GO:0006857; C:GO:0016021; F:GO:0022857; P:GO:0055085
Mlong585_01882-RA	agamous-like MADS-box protein AGL11	468	20	6.00291e-63	62.06	2	F:GO:0003677; P:GO:0006355
Mlong585_01883-RA	protein AIG1-like	1068	20	0	86.74	1	F:GO:0005525
Mlong585_01884-RA	putative methylesterase 14, chloroplastic	1107	20	0	80.61	2	F:GO:0016746; F:GO:0016787
Mlong585_01885-RA	BUD13 homolog	1274	20	3.94703e-153	66.67
Mlong585_01886-RA	probable polygalacturonase At1g80170	2250	20	0	88.71	5	F:GO:0004650; C:GO:0005576; P:GO:0005975; C:GO:0016021; P:GO:0071555
Mlong585_01887-RA	60S ribosomal protein L6-like	1515	20	1.33627e-108	80.27	3	F:GO:0003735; C:GO:0005840; P:GO:0006412
Mlong585_01888-RA	MICOS complex subunit Mic10	634	20	3.01299e-30	59.22	1	C:GO:0016020
Mlong585_01889-RA	patellin-3	1461	20	0	83.46
Mlong585_01890-RA	patellin-3-like	1764	20	0	81.49
Mlong585_01891-RA	protein NRT1/ PTR FAMILY 5.10	1716	20	0	66.38	3	F:GO:0005215; P:GO:0006810; C:GO:0016020
Mlong585_01892-RA	immune-associated nucleotide-binding protein 9-like	456	3	8.71051e-05	71.12	1	F:GO:0005525
Mlong585_01893-RA	transmembrane 9 superfamily member 1-like	2220	20	0	93.99	1	C:GO:0016021
Mlong585_01894-RA	transcription factor bHLH80-like	805	20	4.74818e-98	67.67	1	F:GO:0046983
Mlong585_01895-RA	RING-H2 finger protein ATL48-like	490	20	1.09862e-26	89.86	1	C:GO:0016021
Mlong585_01896-RA	nucleolar protein 10	2193	20	0	83.22	1	C:GO:0005634
Mlong585_01897-RA	FT-interacting protein 1	3120	20	0	82.63	4	C:GO:0009506; C:GO:0009507; C:GO:0016021; F:GO:0016757
Mlong585_01898-RA	threonylcarbamoyladenosine tRNA methylthiotransferase	1986	20	0	76.47	5	C:GO:0005783; P:GO:0006400; C:GO:0016021; F:GO:0035598; F:GO:0051539
Mlong585_01899-RA	myb-related protein 330-like	861	20	9.63784e-144	69.85	1	F:GO:0003677
Mlong585_01900-RA	Serine/threonine protein kinase	1950	20	0	72.28	4	F:GO:0004672; C:GO:0016020; P:GO:0016310; F:GO:0043167
Mlong585_01901-RA	hypothetical protein CDL12_16597	744	20	9.01184e-19	59.93
Mlong585_01902-RA	Serine/threonine protein kinase	2151	20	0	71.91	4	F:GO:0004672; C:GO:0016020; P:GO:0016310; F:GO:0043167
Mlong585_01903-RA	Serine/threonine protein kinase	2058	20	0	66.56	2	F:GO:0005488; F:GO:0016301
Mlong585_01904-RA	---NA---	570
Mlong585_01905-RA	P-loop containing nucleoside triphosphate hydrolases superfamily protein isoform 1	1638	20	0	86.42	1	F:GO:0016787
Mlong585_01906-RA	PREDICTED: uncharacterized protein LOC109175791	586	20	1.49753e-46	84.04	1	C:GO:0016021
Mlong585_01907-RA	transcription factor TCP23-like	1197	20	2.63003e-85	72.43	3	F:GO:0003677; C:GO:0005634; P:GO:0006355
Mlong585_01908-RA	probable alkaline/neutral invertase D	720	20	7.74236e-88	69.73	4	F:GO:0004564; C:GO:0005829; P:GO:0005987; P:GO:0048364
Mlong585_01909-RA	protein FAR1-related sequence 5-like	546	9	3.2681e-06	51.56	2	P:GO:0006355; F:GO:0008270
Mlong585_01910-RA	replication protein A 70 kDa DNA-binding subunit A-like	534	20	1.42437e-07	47.42	6	F:GO:0000166; F:GO:0003677; F:GO:0003777; F:GO:0005524; P:GO:0007018; F:GO:0008017
Mlong585_01911-RA	alpha-(1,4)-fucosyltransferase	1188	20	0	88.32	5	P:GO:0006486; C:GO:0016021; C:GO:0032580; P:GO:0036065; F:GO:0046920
Mlong585_01912-RA	tryptophan--tRNA ligase, cytoplasmic	1617	20	0	76.29	3	F:GO:0000166; F:GO:0004812; P:GO:0006418
Mlong585_01913-RA	protein TIC 40, chloroplastic	1177	20	8.22254e-153	75.09	2	C:GO:0009941; C:GO:0016020
Mlong585_01914-RA	D-3-phosphoglycerate dehydrogenase-like	1188	20	0	83.08	3	F:GO:0016618; F:GO:0051287; P:GO:0055114
Mlong585_01915-RA	---NA---	714
Mlong585_01916-RA	F-box/kelch-repeat protein At3g06240-like isoform X1	1044	20	3.6002e-17	47.31
Mlong585_01917-RA	F-box/kelch-repeat protein At3g06240-like isoform X1	1353	20	3.26075e-29	52.35
Mlong585_01918-RA	---NA---	1032
Mlong585_01919-RA	F-box/kelch-repeat protein At3g06240-like isoform X1	450	20	4.06929e-07	55.18
Mlong585_01920-RA	protein FAR1-RELATED SEQUENCE 5-like	525	20	5.36383e-10	60.76	2	P:GO:0006355; F:GO:0008270
Mlong585_01921-RA	cytochrome P450 CYP72A219-like	1506	20	0	72.58	3	C:GO:0016020; F:GO:0016491; F:GO:0046872
Mlong585_01922-RA	RING-H2 finger protein ATL74	519	20	9.80329e-39	69.99	4	C:GO:0016021; P:GO:0016567; P:GO:0043161; F:GO:0061630
Mlong585_01923-RA	Protein disulfide-isomerase 5-2	774	20	1.5898e-50	78.19	4	C:GO:0005623; C:GO:0016021; F:GO:0016853; P:GO:0045454
Mlong585_01924-RA	protein disulfide isomerase-like 5-2	717	20	1.18899e-107	86.19	4	F:GO:0003756; C:GO:0005623; C:GO:0016021; P:GO:0045454
Mlong585_01925-RA	phenylalanine--tRNA ligase beta subunit, cytoplasmic-like	1005	20	2.64118e-173	82.88	6	F:GO:0000049; F:GO:0000287; F:GO:0004826; F:GO:0005524; C:GO:0005737; P:GO:0006432
Mlong585_01926-RA	receptor homology region, transmembrane domain- and RING domain-containing protein 2-like	1146	20	5.72483e-146	85.5	2	C:GO:0016021; F:GO:0016874
Mlong585_01927-RA	uncharacterized membrane protein YuiD-like isoform X1	519	20	1.92939e-67	87.3	1	C:GO:0016021
Mlong585_01928-RA	2,4-dichlorophenol 6-monooxygenase isoform X1	2223	20	0	83.79	3	F:GO:0018666; P:GO:0055114; F:GO:0071949
Mlong585_01929-RA	pentatricopeptide repeat-containing protein At1g62260, mitochondrial	1947	20	0	80.95	5	F:GO:0003723; F:GO:0004519; P:GO:0016554; C:GO:0043231; P:GO:0090305
Mlong585_01930-RA	---NA---	534
Mlong585_01931-RA	---NA---	528
Mlong585_01932-RA	---NA---	531
Mlong585_01933-RA	---NA---	735
Mlong585_01934-RA	---NA---	501
Mlong585_01935-RA	low-temperature-induced cysteine proteinase-like isoform X1	558	1	0.000986176	58.54
Mlong585_01936-RA	subtilisin-like protease SBT3.17	691	20	1.34183e-42	91.15	5	F:GO:0004866; C:GO:0005829; C:GO:0005886; F:GO:0008233; P:GO:0010951
Mlong585_01937-RA	uncharacterized membrane protein At4g09580-like	975	20	1.40123e-152	91.78	2	C:GO:0005794; C:GO:0016021
Mlong585_01938-RA	NAC domain-containing protein 30	948	20	5.93834e-134	71.88	10	F:GO:0003677; P:GO:0006355; P:GO:0009620; P:GO:0009733; P:GO:0010089; P:GO:0010628; P:GO:0033993; F:GO:0042802; F:GO:0046983; P:GO:1901700
Mlong585_01939-RA	Mitochondrial transcription termination factor family protein isoform 2	801	20	1.81301e-79	87.34	2	F:GO:0003690; P:GO:0006355
Mlong585_01940-RA	uncharacterized protein LOC105159531	2388	20	0	67.07	1	C:GO:0016020
Mlong585_01941-RA	uncharacterized protein LOC105177640	510	20	1.15099e-28	48.05
Mlong585_01942-RA	leucine-rich repeat receptor-like tyrosine-protein kinase PXC3	2556	20	0	67.4	2	F:GO:0004672; P:GO:0016310
Mlong585_01943-RA	leucine-rich repeat receptor-like tyrosine-protein kinase PXC3	2745	20	0	69.56	2	F:GO:0004672; P:GO:0016310
Mlong585_01944-RA	leucine-rich repeat receptor-like tyrosine-protein kinase PXC3	2001	20	0	59.18	1	F:GO:0016301
Mlong585_01945-RA	leucine-rich repeat receptor-like tyrosine-protein kinase PXC3	912	20	3.46972e-69	71.81	3	F:GO:0004672; P:GO:0006468; C:GO:0016020
Mlong585_01946-RA	leucine-rich repeat receptor-like tyrosine-protein kinase PXC3	540	20	2.07505e-73	79.06	4	F:GO:0004672; F:GO:0005524; P:GO:0006468; C:GO:0016021
Mlong585_01947-RA	leucine-rich repeat receptor-like tyrosine-protein kinase PXC3	576	20	6.05165e-57	77.03	3	F:GO:0004672; P:GO:0006468; C:GO:0016020
Mlong585_01948-RA	leucine-rich repeat receptor-like tyrosine-protein kinase PXC3	972	20	9.99574e-61	56.5	1	F:GO:0016301
Mlong585_01949-RA	leucine-rich repeat receptor-like tyrosine-protein kinase PXC3	450	20	1.31739e-09	74.32	3	C:GO:0016020; F:GO:0016301; P:GO:0016310
Mlong585_01950-RA	Tyrosine-protein kinase	576	20	1.1955e-39	56.66	1	F:GO:0016301
Mlong585_01951-RA	leucine-rich repeat receptor-like tyrosine-protein kinase PXC3	666	20	1.76718e-43	61.31	3	F:GO:0004672; P:GO:0006468; C:GO:0016020
Mlong585_01952-RA	leucine-rich repeat receptor-like tyrosine-protein kinase PXC3	2745	20	0	67.36	2	F:GO:0004672; P:GO:0016310
Mlong585_01953-RA	leucine-rich repeat receptor-like tyrosine-protein kinase PXC3	2739	20	0	64.02	2	F:GO:0004672; P:GO:0016310
Mlong585_01954-RA	leucine-rich repeat receptor-like tyrosine-protein kinase PXC3	1305	20	1.35606e-86	53.68	2	P:GO:0008152; F:GO:0016301
Mlong585_01955-RA	leucine-rich repeat receptor-like tyrosine-protein kinase PXC3	2427	20	0	57.43	2	P:GO:0008152; F:GO:0016301
Mlong585_01956-RA	leucine-rich repeat receptor-like tyrosine-protein kinase PXC3	474	20	4.70162e-21	69.93	3	C:GO:0016020; F:GO:0016301; P:GO:0016310
Mlong585_01957-RA	leucine-rich repeat receptor-like tyrosine-protein kinase PXC3	651	20	5.06744e-65	74.24	3	F:GO:0004672; P:GO:0006468; C:GO:0016020
Mlong585_01958-RA	leucine-rich repeat receptor-like tyrosine-protein kinase PXC3	2799	20	0	74.47	3	F:GO:0004672; P:GO:0006468; C:GO:0016020
Mlong585_01959-RA	protein MEMO1	1275	20	2.67277e-179	94.32	6	C:GO:0005634; C:GO:0005737; C:GO:0016021; P:GO:0032886; F:GO:0051213; P:GO:0055114
Mlong585_01960-RA	scarecrow-like protein 21	1518	20	1.95119e-155	78.65	4	F:GO:0003700; C:GO:0005634; P:GO:0006355; F:GO:0043565
Mlong585_01961-RA	transmembrane protein 18	492	20	4.08904e-97	88.77	5	C:GO:0005783; P:GO:0009846; P:GO:0009860; C:GO:0016021; P:GO:0052543
Mlong585_01962-RA	protein-tyrosine-phosphatase PTP1	1179	20	0	83.44	2	F:GO:0004725; P:GO:0035335
Mlong585_01963-RA	MATE efflux family protein 5	1518	20	0	78.84	4	P:GO:0006855; F:GO:0015238; F:GO:0015297; C:GO:0016021
Mlong585_01964-RA	probable magnesium transporter NIPA6 isoform X1	918	20	5.50307e-157	94.1	5	C:GO:0005769; C:GO:0005886; F:GO:0015095; C:GO:0016021; P:GO:1903830
Mlong585_01965-RA	protein DMR6-LIKE OXYGENASE 1-like	570	20	1.19622e-44	72.59	1	F:GO:0016491
Mlong585_01966-RA	protein DMR6-LIKE OXYGENASE 1-like	927	20	2.26006e-131	65.32	4	F:GO:0016491; F:GO:0045486; F:GO:0046872; P:GO:0055114
Mlong585_01967-RA	---NA---	483
Mlong585_01968-RA	1-aminocyclopropane-1-carboxylate oxidase homolog 1-like	1083	20	2.66686e-127	58.83	4	F:GO:0016491; F:GO:0046872; F:GO:0050590; P:GO:0055114
Mlong585_01969-RA	2-oxoglutarate-dependent dioxygenase DAO-like	879	20	1.10153e-115	64.1	1	F:GO:0016491
Mlong585_01970-RA	---NA---	483
Mlong585_01971-RA	cytochrome P450 714C2-like	1551	20	0	77.43	3	F:GO:0004497; C:GO:0016020; F:GO:0046872
Mlong585_01972-RA	Iron/ascorbate family oxidoreductase	1044	20	0	82.8	3	F:GO:0045486; F:GO:0046872; P:GO:0055114
Mlong585_01973-RA	Iron/ascorbate family oxidoreductase	1044	20	0	82.34	3	F:GO:0045486; F:GO:0046872; P:GO:0055114
Mlong585_01974-RA	protein NRT1/ PTR FAMILY 5.5-like	456	20	7.5746e-11	80.89	3	C:GO:0016021; F:GO:0022857; P:GO:0055085
Mlong585_01975-RA	putative 1-phosphatidylinositol-3-phosphate 5-kinase FAB1D	4242	20	0	69.65	4	F:GO:0000166; F:GO:0016307; P:GO:0016310; P:GO:0046488
Mlong585_01976-RA	---NA---	528
Mlong585_01977-RA	pentatricopeptide repeat-containing protein At5g18475	1524	20	0	71.99
Mlong585_01978-RA	uncharacterized protein LOC105159516	960	20	0	89.84	1	C:GO:0016021
Mlong585_01979-RA	transcription factor SRM1-like	627	10	1.21854e-08	81.03	3	F:GO:0003677; C:GO:0005634; P:GO:0006355
Mlong585_01980-RA	---NA---	492
Mlong585_01981-RA	probable LRR receptor-like serine/threonine-protein kinase At3g47570	1263	20	5.70695e-140	65.25	1	F:GO:0016301
Mlong585_01982-RA	probable LRR receptor-like serine/threonine-protein kinase At3g47570	504	20	9.83633e-56	66.84	1	F:GO:0016740
Mlong585_01983-RA	Serine/threonine protein kinase	1674	20	3.67082e-175	65.55	1	F:GO:0016301
Mlong585_01984-RA	probable LRR receptor-like serine/threonine-protein kinase At3g47570	480	20	7.45159e-24	70.22	4	F:GO:0000166; F:GO:0004672; C:GO:0016020; P:GO:0016310
Mlong585_01985-RA	Serine/threonine protein kinase	1419	20	1.11213e-177	67.99	1	F:GO:0016301
Mlong585_01986-RA	Serine/threonine protein kinase	1548	20	0	75.01	4	F:GO:0000166; F:GO:0004672; C:GO:0016020; P:GO:0016310
Mlong585_01987-RA	Serine/threonine protein kinase	2925	20	0	64.08	1	F:GO:0016301
Mlong585_01988-RA	Serine/threonine protein kinase	504	20	8.96398e-44	87.15	4	F:GO:0004674; F:GO:0005524; P:GO:0006468; C:GO:0016021
Mlong585_01989-RA	RNA-binding protein 42	838	20	1.74029e-94	89.72	1	F:GO:0003723
Mlong585_01990-RA	protein GrpE	1018	20	1.83626e-147	73.91	8	F:GO:0000774; F:GO:0005507; C:GO:0005759; P:GO:0006457; C:GO:0009570; F:GO:0042803; P:GO:0050790; F:GO:0051087
Mlong585_01991-RA	ADP,ATP carrier protein, mitochondrial	1377	20	0	92.98	4	C:GO:0005743; C:GO:0016021; F:GO:0022857; P:GO:0055085
Mlong585_01992-RA	phosphoglucan, water dikinase, chloroplastic	2580	20	6.17539e-150	59.24	1	F:GO:0016772
Mlong585_01993-RA	phosphoglucan, water dikinase, chloroplastic	3561	20	0	82.8	9	F:GO:0005524; P:GO:0005982; C:GO:0009570; F:GO:0019200; P:GO:0046777; P:GO:0046835; F:GO:0102217; F:GO:0102219; F:GO:2001070
Mlong585_01994-RA	auxin response factor 17-like	1590	20	1.19795e-165	63.5	4	F:GO:0003677; C:GO:0005634; P:GO:0006355; P:GO:0009734
Mlong585_01995-RA	tryptophan--tRNA ligase, cytoplasmic	1208	20	0	91.57	4	F:GO:0004830; F:GO:0005524; C:GO:0005737; P:GO:0006436
Mlong585_01996-RA	phosphoglucan, water dikinase, chloroplastic	2574	20	4.08869e-155	59.78	1	F:GO:0016772
Mlong585_01997-RA	phosphoglucan, water dikinase, chloroplastic	3342	20	0	83.44	9	F:GO:0005524; P:GO:0005982; C:GO:0009570; F:GO:0019200; P:GO:0046777; P:GO:0046835; F:GO:0102217; F:GO:0102219; F:GO:2001070
Mlong585_01998-RA	auxin response factor 17	1584	20	9.54391e-167	61.99	4	F:GO:0003677; C:GO:0005634; P:GO:0006355; P:GO:0009734
Mlong585_01999-RA	tryptophan--tRNA ligase, cytoplasmic	1166	20	0	87.47	4	F:GO:0004830; F:GO:0005524; C:GO:0005829; P:GO:0006436
[truncated: 40,108 more rows]
