# Supplementary material for: Chromosome-level genome assembly of Mentha longifolia L. reveals gene organization underlying disease resistance and essential oil traits
Source: G3 (Bethesda). 2022 May 12;12(8):jkac112. doi: 10.1093/g3journal/jkac112 (PMC9339296; doi:10.1093/g3journal/jkac112)
Supplement: jkac112_Table_S4 [file jkac112_table_s4.xlsx]

## Sheet: Sheet1
Protein Domains Present	No. Genes
CC	2
CC_Kinase	29
CC_Kinase_TM	133
CC_LRR	6
CC_LRR_Kinase	1
CC_LRR_Kinase_TM	33
CC_LRR_TM	25
CC_NBS	34
CC_NBS_Kinase_TM	2
CC_NBS_LRR	8
CC_NBS_LRR_Kinase_TM	1
CC_NBS_LRR_TM	45
CC_NBS_TM	300
CC_TM	3
Kinase	208
Kinase_TM	1048
LRR	75
LRR_Kinase_TM	313
LRR_TM	363
NBS	138
NBS_LRR	17
NBS_LRR_TM	82
NBS_TIR	1
NBS_TM_	534
NBS_TM_TIR	1
TIR	5
TM	5
TM_TIR	5
Total genes	3417
