# Supplementary material for: Chromosome-level genome assembly of Mentha longifolia L. reveals gene organization underlying disease resistance and essential oil traits
Source: G3 (Bethesda). 2022 May 12;12(8):jkac112. doi: 10.1093/g3journal/jkac112 (PMC9339296; doi:10.1093/g3journal/jkac112)
Supplement: jkac112_Table_S5 [file jkac112_table_s5.xlsx]

## Sheet: Sheet1
Chromosome	No. Genes	Range (Mb)	Gene IDs
1	3	2.12-2.46	00345, 00362, 00383
	6	17.02-17.95	02040, 02045, 02048, 02103, 02110, 02132
2	6	6.36-7.89	04984, 05000, 05015, 05054, 05165, 05193
	3	28.52-28.56	06594, 06597, 06598
	17	35.13-38.35	06990, 07005, 07006, 07064, 07135, 07148, 07192, 07193, 07211, 07219, 07223, 07226, 07230, 07233, 07275, 07293, 07342
3	4	2.70-2.74	08543, 08546, 08548, 08550
	4	15.55-16.28	10086, 10093, 10094, 10179
5	7	15.96-18.65	18043, 18093, 18153, 18156, 18193, 18206, 18229
	3	21.05-21.19	18362, 18363, 18371
7	4	6.33-6.82	27780, 27783, 27859, 27861
	4	11.31-11.91	28357, 28362, 28363, 28403
	3	35.75-36.43	30258, 30308, 30318
8	4	35.3-35.9	26714, 26728, 26765, 26776
9	5	2.25-2.52	30684, 30699, 30706, 30708, 30710
	23	7.64-10.39	31378, 31379, 31381, 31388, 31390, 31391, 31397, 31400, 31448, 31449, 31452, 31458, 31579, 31581, 31585, 31593, 31610, 31614, 31642, 31643, 31645, 31685, 31705
	16	31.32-32.46	33250, 33252, 33255, 33300, 33301, 33306, 33330, 33333, 33343, 33345, 33348, 33349, 33358, 33365, 33369, 33374
10	5	19.75-19.90	34797, 34799, 34802, 34810, 34812
Total	117
