# Supplementary material for: Chromosome-level genome assembly of Mentha longifolia L. reveals gene organization underlying disease resistance and essential oil traits
Source: G3 (Bethesda). 2022 May 12;12(8):jkac112. doi: 10.1093/g3journal/jkac112 (PMC9339296; doi:10.1093/g3journal/jkac112)
Supplement: jkac112_Table_S6 [file jkac112_table_s6.xlsx]

## Sheet: Sheet1
Chromosome	No. Genes	Position (Mb)	Gene IDs
1	1	9.93	1359
2	2	15.02-15.04	05864, 05867
3	2	9.48-9.58	09384, 09394
4	2	30.28-31.01	14479, 14539
5	1	7.84	17174
	1	10.24	17500
	1	14.94	17964
	1	27.05	18797
	1	32.4	19094
6	1	14.09	21780
	1	35.25	23254
7	2	1.92-2.88	27159, 27310
	1	5.25	27624
	2	8.93-8.95	28131, 28132
8	2	4.26-4.51	24084, 24126
	1	11.78	25088
	2	18.59-18.66	25743, 25748
	1	33.41	26529
10	1	30.59	35960
11	1	6.47	36910
	2	12.19-12.21	37177, 37185
	1	22.74	38128
	2	26.87-26.99	38719, 38731
	2	28.28-28.36	38871, 38880
