# Supplementary material for: Chromosome-level genome assembly of Mentha longifolia L. reveals gene organization underlying disease resistance and essential oil traits
Source: G3 (Bethesda). 2022 May 12;12(8):jkac112. doi: 10.1093/g3journal/jkac112 (PMC9339296; doi:10.1093/g3journal/jkac112)
Supplement: jkac112_Table_S7 [file jkac112_table_s7.xlsx]

## Sheet: M.longifoliaAccessions
Oil Composition: Relative Amounts (% Total)
(note: yield here is reported as % of total detected terpenes; in the main body of the manuscript, yields are reported as % of monoterpenes)
Average Yield						Mentha longifolia accesssions										Standard Deviation							Mentha longifolia accesssions
	585.001	700.001	018.001	017.001	516.001	635.001	020.001	034.001	592.001	682.001	019.001	584.001	707.001	703.001			585.001	700.001	018.001	017.001	516.001	635.001	020.001	034.001	592.001	682.001	019.001	584.001	707.001	703.001
α-pinene ①	0.890305	0.611685	0.778301	0.562422	0.722569	0.538987	0.655684	0.734096	0.855901	0.704242	0.84538	0.623667	0.716788	0.538199		α-pinene ①	0.0756873	0.0438226	0.0200154	0.0324047	0.0595858	0.0844898	0.0813667	0.0923498	0.0486013	0.0284967	0.0240766	0.0486923	0.0134025	0.0070559
β-pinene ①	1.09859	0.719082	0.884767	0.716792	0.68846	0.531534	0.711583	0.666585	0.867302	0.679874	0.99202	0.636869	0.703945	0.770725		β-pinene ①	0.069349	0.0504546	0.0245368	0.0598732	0.0598091	0.0872614	0.0786272	0.0632539	0.0410332	0.039047	0.0400082	0.0404949	0.0375596	0.00855273
sabinene ①	0.489344	0.396995	0.445586	0.477622	0.3656	0.488266	0.601259	0.363843	0.440276	0.28189	0.648919	0.395101	0.420593	0.600055		sabinene ①	0.0237152	0.0397349	0.0189141	0.04579	0.0299679	0.0742966	0.0771084	0.0314142	0.0207491	0.0334346	0.0257193	0.00943544	0.0324457	0.0100474
myrcene ①	0.467168	0.408235	0.714	0.782604	0.713605	0.707234	0.852775	0.175893	0.178352	0.134648	3.36435	0.714	0.755735	0.897552		myrcene ①	0.0341873	0.0397349	0.0294012	0.0821801	0.0760084	0.0803919	0.0804114	0.00536438	0.0150389	0.0206415	0.136092	0.0509272	0.146308	0.35771
limonene ①	2.06323	0.451009	1.3625	2.26078	1.43302	1.99281	2.77935	2.75196	1.42533	0.890347	16.6114	11.326	13.0542	10.4505		limonene ①	0.149265	0.0397349	0.249164	0.236303	0.528216	0.37115	0.151915	0.62807	0.356885	0.844448	0.84912	0.270416	0.146385	1.65447
1,8-cineole ①	3.61467	0.700185	2.15466	2.15655	0.459559	0.130102	0.334353	0.0921805	0.147404	0.0806949	3.49611	5.63116	0.528097	2.60271		1,8-cineole ①	0.0131567	0.140219	0.0691792	0.192215	0.0721121	0.0123457	0.0637861	0.0200816	0.0137186	0.0252345	0.367447	0.00274679	0.337434	0.0310391
(Z)-β-ocimene ②	0	0	0.894103	1.30467	1.31227	0.936032	0	0.429872	0.507998	0.852949	0.728918	0	0.434908	1.54583		(Z)-β-ocimene ②	0.0365417	0.047918	0.045905	0.163248	0.119834	0.136238	0	0.0324283	0.148246	0.0614324	0.105256	0.0418639	0.164462	0.00683658
terpinolene ①	0.0607437	0.0134646	0.0694766	0.0493582	0	0.0965961	0.0192447	0.0841782	0.0561032	0.0451877	0.0894062	0.0805158	0.0140459	0.0142151		terpinolene ①	0.00965289	0.0243283	0.0626169	0.00456868	0	0.0484891	0.0333327	0.00991823	0.00339121	0.0246213	0.00157632	0.0353921	0.0205651	0.00736299
3-octanol ①	0.227919	0.56826	0.519215	0.220655	0.502956	0.586159	0.876501	0.78504	0.176093	0.347157	0.391202	1.08886	0.145032	0.554265		3-octanol ①	0.0218853	0.0206819	0.2821	0.0212887	0.0766912	0.0738248	0.0446645	0.0554769	0.042946	0.0182961	0.00906909	0.00708915	0.0956246	0.0161091
trans-sabinene hydrate ①	0.0702348	0	0	0.0420172	0	0	0	0.80977	0	0.120783	0	0.0775793	0	0		trans-sabinene hydrate ①	0	0	0	0.00189728	0	0	0	0.11275	0.0204523	0	0	0	0.0107318	0
menthone ①	0.0615062	8.3016	0	0	0	0	0	0	0	22.8441	0.156483	0	0.213007	0		menthone ①	0	0.011625	0	0	0	0	0	0	3.15632	0	0.0183603	0	0	0
menthofuran ①	0.0191226	0.0643376	0.0817322	0	0	0.112192	0	0	0	0.00711778	0	0	0	0		menthofuran ①	0	0	0.00997126	0	0	0.012145	0	0	0.0123284	0	0	0	0	0
isomenthone ①	0.815414	0.423159	0.0251568	0	0	0	0	0.00751222	0	3.22151	0.154542	0.0359873	0	0.084854		isomenthone ①	0	0	0.0435729	0	0	0	0	0.0130116	0.316998	0.00596762	0.0301927	0	0	0.0264158
linalool ①	0.406094	0	0.0235592	0.0395165	0.174157	0.14342	0.0228825	0.293384	0.252321	0.22459	0.0465155	0	0.0822459	0		linalool ①	0.0347129	0.00797682	0.0408058	0.0394908	0.00509543	0.0210396	0.0396337	0.0237598	0.0108296	0	0.0433956	0.085281	0.0261977	0.0386933
linalyl acetate ①	0.00323156	0	0	0.0544098	0	0.0306803	0	0	0	0	0	0.050332	0	0.0126099		linalyl acetate ①	0	0	0	0.0049295	0	0.0531398	0	0	0	0.021841	0	0	0	0
trans-isopulegone ②	0.648839	1.35836	0	0	0.0176677	0.0268075	0	0	0	0.320494	0.126123	0	0.0845596	0.0144249		trans-isopulegone ②	0	0.00932091	0	0	0.0306014	0.0232162	0	0	0.102642	0.0249847	0.0124621	0	0	0
neomenthol ①	0.0201167	0	0.121368	0.0727928	0.144606	0.0410477	0.0396568	0.0798123	0.0574064	1.40028	0.0318587	0.0274563	0	0.0151237		neomenthol ①	0.00520946	0	0.00329638	0.00206939	0.00802133	0.0135856	0.0347601	0.0196127	0.0927083	0.026195	0.0276135	0.0109273	0.0131236	0.00393016
neoiso-isopulegol ①	0	0	0	0	0	0	0	0	0	0.104473	0	0	0	0.660533		neoiso-isopulegol ①	0	0	0	0	0	0	0	0	0.0100717	0.00634111	0	0	0	0
iso-isopulegol ①	0	0.105858	0	0	0	0	0	0	0	0.0570291	0	0	0	0.51192		iso-isopulegol ①	0	0	0	0	0	0	0	0	0.00798166	0.00619859	0	0	0	0
trans-dihydrocarvone ①	0	0	0	0.191508	0.054953	0.0454227	0.0796655	0.109052	0.0172442	0	0	0.307087	0	1.50991		trans-dihydrocarvone ①	0.0298678	0	0	0.0136531	0.0485709	0.00890381	0.0692595	0.0113054	0	0.207382	0	0	0.0233095	0
menthol ①	0	0	0	0	0.024512	0	0.142475	0.0495449	0.0477185	58.3599	0	0	0	0.196441		menthol ①	0.0416433	0	0	0	0.042456	0	0.133762	0.0126496	0.0437396	0.0129786	0	0.0159903	0	0
pulegone ①	78.089	80.9408	0	0.0329016	0	0	0.0664612	0.00663623	0	0.985861	0.0452599	0.00561278	0.0927586	0.0242695		pulegone ①	0	0.0196421	0	0.0288005	0	0	0.115114	0.0114943	0.813614	0.042036	0.0783925	0	0.0408193	0.0351276
α-terpineol ②	0.631974	0.151323	0.461808	0.475805	0.195035	0.0223503	1.01565	0.161321	0.229593	0.187016	0.395046	0.183484	0.105374	0.22368		α-terpineol ②	0.0201233	0.0172839	0.0151775	0.0330142	0.0135906	0.0201957	0.019414	0.00227219	0.0112084	0.0387127	0.0498681	0.00890394	0.0293891	0.0791903
α-terpinyl acetate + (α-terpineol) ②	0	0	0	0	0	0	0	0	0	0	0	0	0	0		α-terpinyl acetate + (α-terpineol) ②	0	0	0	0	0	0	0	0	0	0	0	0	0	0
borneol ①	1.27888	0.063941	0	0.0391537	0	0	0	0.878185	0.161708	0.0504652	0	1.12026	0	0		borneol ①	0.00305602	0	0	0.00209534	0	0	0	0.101531	0.00271144	0	0	0.00388583	0.0166039	0
cis-piperitone oxide ②	0.00780278	0	0	18.0984	1.12892	9.64308	0	0.0485912	0	0.0852383	0	0	0	0.0490044		cis-piperitone oxide ②	0	0	0	0.299892	0.157462	3.67314	0	0.0277613	0.00846695	0.0463101	0	0	0.0255275	0.0386514
piperitone ①	0.0375197	0	0	1.39048	0.153834	0.179851	0	0	0	2.79746	0	0.0839479	0	0		piperitone ①	0	0	0	0.0560954	0.0137907	0.0950487	0	0	0.118479	0	0	0	0.00927492	0.0221278
trans-piperitone oxide ②	0.0848623	0	71.3378	54.5488	35.2466	0	0.305671	0.523409	0.533242	0.449721	0	0	0	0		trans-piperitone oxide ②	0.40193	0	0.423736	0.370396	3.27052	0	0.264079	0.116832	0.0655559	0	0	0.0127178	0.0115705	0
carvone ①	0	0	0	0	0	0.0790486	0	0.034577	0	0.0198432	62.4105	72.2703	78.965	0.723705		carvone ①	0	2.65717	0	0	0	0.020423	0	0.00100156	0.0172422	0.144776	1.15978	0	1.08192	2.34387
geranyl acetate ②	0	0	0	0	0	0	0	0	0	0	0	0	0	0		geranyl acetate ②	0	0	0	0	0	0	0	0	0	0	0	0	0	0
isodihydrocarveol ②	0	0	0	0	0	0	0	0	0	0	0	0	0	13.4882		isodihydrocarveol ②	0	0	0	0	0	0	0	0	0	0.466049	0	0	0	0
neoisodihydrocarveol ②	0	0	0.158517	0.0103384	0	0.339932	0	0	0	0.0155993	0	0	0	54.3256		neoisodihydrocarveol ②	0	0	0.00587398	0.0179066	0	0.00130653	0	0	0.0135502	0.65896	0	0	0.00495177	0
trans-carveol ①	0	0	0	0	0	0.0100485	0	0.00652305	0	0	0.684119	0.484457	0.899865	0.119745		trans-carveol ①	0	0.246129	0	0	0	0.0174046	0	0.0112983	0	0.0212119	0.199311	0	0.0917112	0.0171291
isopiperitenone ②	0.114375	0.0171574	0.474127	0.476248	0.64075	0.599142	0.804451	1.25268	1.80149	0.0787912	0	0.0479808	0.0949159	0		isopiperitenone ②	0.326482	0.00597564	0.0643005	0.0376833	0.167354	0.125138	0.0625792	0.0952803	0.0180126	0	0	0.0963486	0.00374783	0.00932788
piperitenone ②	5.20628	0.475256	0	0.122857	0	0.660611	1.40698	0.612611	0.223311	0.153403	0	0.346958	0	0		piperitenone ②	0.0330414	0	0	0.0513395	0	0.233354	0.29403	0.0741599	0.079357	0	0	0	0.006051	0.0714232
piperitenone oxide ②	0.0401353	0	0	3.77327	41.4951	77.5819	86.6868	79.4918	87.8712	0	0	0	0	0.0301569		piperitenone oxide ②	0.046781	0	0	1.02595	4.29922	2.62035	1.04971	0.968519	0	0.0522332	0	0.0139313	0	0
elemol ②	0	0	0.477484	0	0	0	0	0	0	0	0	0	0	0		elemol ②	0	0	0.155773	0	0	0	0	0	0	0	0	0.126088	0	0
γ-eudesmol ②	0	0	0	0.149126	0.110041	0	0	0	0	0	0	0	0	0		γ-eudesmol ②	0	0	0	0.0295345	0.0281209	0	0	0	0	0	0	0	0	0
α-eudesmol ②	0	0	0	0	0	0	0	0	0	0	0	0	0	0		α-eudesmol ②	0	0	0	0	0	0	0	0	0	0	0	0	0	0
β-elemene ②	0.260105	0.484503	0.387006	0.24463	0.432044	0.072239	0	0.173569	0	0.0142532	1.67731	0.108102	0	0		β-elemene ②	0	0	0.0297467	0.00486622	0.0523398	0.0144742	0	0.026115	0.0123782	0	0.150218	0.0382039	0	0
germacrene D ②	1.27339	1.56626	9.4382	4.78262	8.61342	0.358326	0.729237	3.38511	0.729664	1.13841	2.93958	1.77009	0.736215	2.38231		β-caryophyllene ①	0.0405334	0.0918248	0.303105	0.201714	0.0630734	0.219291	0.183155	0.344716	0.0450613	1.00852	0.0150519	0.0147421	0.212984	0.122433
β-caryophyllene ①	0.0228195	1.20913	2.5825	2.44432	0.957269	0.931871	0.917241	2.34045	0.265354	0.452371	1.5838	0.0793677	0.788696	4.21238		germacrene D ②	0.0585424	0.0763289	0.741029	0.191052	1.32379	0.27581	0.169759	0.513223	0.269217	0.408577	0.123357	0.694892	1.03624	0.15409
α-muurolene ①	0.0208014	0	0	0	0	0	0	0.0226026	0	0.0115135	0	0	0.0270917	0.0149712		α-muurolene ①	0	0.0469241	0	0	0	0	0	0.0201764	0.019942	0.0259309	0	0	0.0715319	0
TOTAL SESQUITERPENES	1.57711	3.25989	12.8852	7.6207	10.1128	1.36244	1.64648	5.92172	0.995018	1.61655	6.20069	1.95756	1.552	6.60967		TOTAL SESQUITERPENES	0.0990757	0.215078	1.22965	0.427167	1.46733	0.509575	0.352914	0.904231	0.346599	1.44303	0.288628	0.873926	1.32076	0.276523
TOTA MONOTERPENES	98.4229	96.7401	87.1148	92.3793	89.8872	98.6376	98.3535	94.0783	99.005	98.3834	93.7993	98.0424	98.448	93.3903		TOTAL MONOTERPENES	99.9009	99.7849	98.7703	99.5728	98.5327	99.4904	99.6471	99.0958	99.6534	98.557	99.7114	99.1261	98.6792	99.7235
Others (unidentified)	0.694967	0.19564	4.53338	2.21264	2.09137	0.991925	0.453322	1.09239	1.70058	1.25732	0.873112	0.762234	0.468051	1.07053
